# Supplementary material for: Study of medium and long-term free flow capacity and queue discharge rates on roads
Source: PLoS One. 2024 Feb 28;19(2):e0290161. doi: 10.1371/journal.pone.0290161 (PMC10901346; doi:10.1371/journal.pone.0290161)
Supplement: S1 Data — (XLSX) [file pone.0290161.s001.xlsx]

## Sheet: Sheet1
		Figure 1 Traffic flow and traffic jam probability distribution function
		traffic flow	congestion probability
		1000	0.01
		1001	0.01
		1002	0.01
		1003	0.01
		1004	0.01
		1005	0.01
		1006	0.01
		1007	0.01
		1008	0.01
		1009	0.01
		1010	0.01
		1011	0.01
		1012	0.01
		1013	0.01
		1014	0.01
		1015	0.01
		1016	0.01
		1017	0.01
		1018	0.01
		1019	0.01
		1020	0.01
		1021	0.01
		1022	0.01
		1023	0.01
		1024	0.01
		1025	0.01
		1026	0.01
		1027	0.01
		1028	0.01
		1029	0.01
		1030	0.01
		1031	0.01
		1032	0.01
		1033	0.01
		1034	0.01
		1035	0.01
		1036	0.01
		1037	0.01
		1038	0.01
		1039	0.01
		1040	0.01
		1041	0.01
		1042	0.01
		1043	0.01
		1044	0.01
		1045	0.01
		1046	0.01
		1047	0.01
		1048	0.01
		1049	0.01
		1050	0.01
		1051	0.01
		1052	0.01
		1053	0.01
		1054	0.01
		1055	0.01
		1056	0.01
		1057	0.01
		1058	0.01
		1059	0.01
		1060	0.01
		1061	0.01
		1062	0.01
		1063	0.01
		1064	0.01
		1065	0.01
		1066	0.01
		1067	0.01
		1068	0.01
		1069	0.01
		1070	0.01
		1071	0.01
		1072	0.01
		1073	0.01
		1074	0.01
		1075	0.01
		1076	0.01
		1077	0.01
		1078	0.01
		1079	0.01
		1080	0.01
		1081	0.01
		1082	0.01
		1083	0.01
		1084	0.01
		1085	0.01
		1086	0.01
		1087	0.01
		1088	0.01
		1089	0.01
		1090	0.01
		1091	0.01
		1092	0.01
		1093	0.01
		1094	0.01
		1095	0.01
		1096	0.01
		1097	0.01
		1098	0.01
		1099	0.01
		1100	0.01
		1101	0.01
		1102	0.01
		1103	0.01
		1104	0.01
		1105	0.01
		1106	0.01
		1107	0.01
		1108	0.01
		1109	0.01
		1110	0.01
		1111	0.01
		1112	0.01
		1113	0.01
		1114	0.01
		1115	0.01
		1116	0.01
		1117	0.01
		1118	0.01
		1119	0.01
		1120	0.01
		1121	0.01
		1122	0.01
		1123	0.01
		1124	0.01
		1125	0.01
		1126	0.01
		1127	0.01
		1128	0.01
		1129	0.01
		1130	0.01
		1131	0.01
		1132	0.01
		1133	0.01
		1134	0.01
		1135	0.01
		1136	0.01
		1137	0.01
		1138	0.01
		1139	0.01
		1140	0.01
		1141	0.01
		1142	0.01
		1143	0.01
		1144	0.01
		1145	0.01
		1146	0.01
		1147	0.01
		1148	0.01
		1149	0.01
		1150	0.01
		1151	0.01
		1152	0.01
		1153	0.01
		1154	0.01
		1155	0.01
		1156	0.01
		1157	0.01
		1158	0.01
		1159	0.01
		1160	0.01
		1161	0.01
		1162	0.01
		1163	0.01
		1164	0.01
		1165	0.01
		1166	0.01
		1167	0.01
		1168	0.01
		1169	0.01
		1170	0.01
		1171	0.01
		1172	0.01
		1173	0.01
		1174	0.01
		1175	0.01
		1176	0.01
		1177	0.01
		1178	0.01
		1179	0.01
		1180	0.01
		1181	0.01
		1182	0.01
		1183	0.01
		1184	0.01
		1185	0.01
		1186	0.01
		1187	0.01
		1188	0.01
		1189	0.01
		1190	0.01
		1191	0.01
		1192	0.01
		1193	0.01
		1194	0.01
		1195	0.01
		1196	0.01
		1197	0.01
		1198	0.01
		1199	0.01
		1200	0.01
		1201	0.01
		1202	0.01
		1203	0.01
		1204	0.01
		1205	0.01
		1206	0.01
		1207	0.01
		1208	0.01
		1209	0.01
		1210	0.01
		1211	0.01
		1212	0.01
		1213	0.01
		1214	0.01
		1215	0.01
		1216	0.01
		1217	0.01
		1218	0.01
		1219	0.01
		1220	0.01
		1221	0.01
		1222	0.01
		1223	0.01
		1224	0.01
		1225	0.01
		1226	0.01
		1227	0.01
		1228	0.01
		1229	0.01
		1230	0.01
		1231	0.01
		1232	0.01
		1233	0.01
		1234	0.01
		1235	0.01
		1236	0.01
		1237	0.01
		1238	0.01
		1239	0.01
		1240	0.01
		1241	0.01
		1242	0.01
		1243	0.01
		1244	0.01
		1245	0.01
		1246	0.01
		1247	0.01
		1248	0.01
		1249	0.01
		1250	0.01
		1251	0.01
		1252	0.01
		1253	0.01
		1254	0.01
		1255	0.01
		1256	0.01
		1257	0.01
		1258	0.01
		1259	0.01
		1260	0.01
		1261	0.01
		1262	0.01
		1263	0.01
		1264	0.01
		1265	0.01
		1266	0.01
		1267	0.01
		1268	0.01
		1269	0.01
		1270	0.01
		1271	0.01
		1272	0.01
		1273	0.01
		1274	0.01
		1275	0.01
		1276	0.01
		1277	0.01
		1278	0.01
		1279	0.01
		1280	0.01
		1281	0.01
		1282	0.01
		1283	0.01
		1284	0.01
		1285	0.01
		1286	0.01
		1287	0.01
		1288	0.01
		1289	0.01
		1290	0.01
		1291	0.01
		1292	0.01
		1293	0.01
		1294	0.01
		1295	0.01
		1296	0.01
		1297	0.01
		1298	0.01
		1299	0.01
		1300	0.01
		1301	0.01
		1302	0.01
		1303	0.01
		1304	0.01
		1305	0.01
		1306	0.01
		1307	0.01
		1308	0.01
		1309	0.01
		1310	0.01
		1311	0.01
		1312	0.01
		1313	0.01
		1314	0.01
		1315	0.01
		1316	0.01
		1317	0.01
		1318	0.01
		1319	0.01
		1320	0.01
		1321	0.01
		1322	0.01
		1323	0.01
		1324	0.01
		1325	0.01
		1326	0.01
		1327	0.01
		1328	0.01
		1329	0.01
		1330	0.01
		1331	0.01
		1332	0.01
		1333	0.01
		1334	0.01
		1335	0.01
		1336	0.01
		1337	0.01
		1338	0.01
		1339	0.01
		1340	0.01
		1341	0.01
		1342	0.01
		1343	0.01
		1344	0.01
		1345	0.01
		1346	0.01
		1347	0.01
		1348	0.01
		1349	0.01
		1350	0.01
		1351	0.01
		1352	0.01
		1353	0.01
		1354	0.01
		1355	0.01
		1356	0.01
		1357	0.01
		1358	0.01
		1359	0.01
		1360	0.01
		1361	0.01
		1362	0.01
		1363	0.01
		1364	0.01
		1365	0.01
		1366	0.01
		1367	0.01
		1368	0.01
		1369	0.01
		1370	0.01
		1371	0.01
		1372	0.01
		1373	0.01
		1374	0.01
		1375	0.01
		1376	0.01
		1377	0.01
		1378	0.01
		1379	0.01
		1380	0.01
		1381	0.01
		1382	0.01
		1383	0.01
		1384	0.01
		1385	0.01
		1386	0.01
		1387	0.01
		1388	0.01
		1389	0.01
		1390	0.01
		1391	0.01
		1392	0.01
		1393	0.01
		1394	0.01
		1395	0.01
		1396	0.01
		1397	0.01
		1398	0.01
		1399	0.01
		1400	0.01
		1401	0.01
		1402	0.01
		1403	0.01
		1404	0.01
		1405	0.01
		1406	0.01
		1407	0.01
		1408	0.01
		1409	0.01
		1410	0.01
		1411	0.01
		1412	0.01
		1413	0.01
		1414	0.01
		1415	0.01
		1416	0.01
		1417	0.01
		1418	0.01
		1419	0.01
		1420	0.01
		1421	0.01
		1422	0.01
		1423	0.01
		1424	0.01
		1425	0.01
		1426	0.01
		1427	0.01
		1428	0.01
		1429	0.01
		1430	0.01
		1431	0.01
		1432	0.01
		1433	0.01
		1434	0.01
		1435	0.01
		1436	0.01
		1437	0.01
		1438	0.01
		1439	0.01
		1440	0.01
		1441	0.01
		1442	0.01
		1443	0.01
		1444	0.01
		1445	0.01
		1446	0.01
		1447	0.01
		1448	0.01
		1449	0.01
		1450	0.01
		1451	0.01
		1452	0.01
		1453	0.01
		1454	0.01
		1455	0.01
		1456	0.01
		1457	0.01
		1458	0.01
		1459	0.01
		1460	0.01
		1461	0.01
		1462	0.01
		1463	0.01
		1464	0.01
		1465	0.01
		1466	0.01
		1467	0.01
		1468	0.01
		1469	0.01
		1470	0.01
		1471	0.01
		1472	0.01
		1473	0.01
		1474	0.01
		1475	0.01
		1476	0.01
		1477	0.01
		1478	0.01
		1479	0.01
		1480	0.01
		1481	0.01
		1482	0.01
		1483	0.01
		1484	0.01
		1485	0.01
		1486	0.01
		1487	0.01
		1488	0.01
		1489	0.01
		1490	0.01
		1491	0.01
		1492	0.01
		1493	0.01
		1494	0.01
		1495	0.01
		1496	0.01
		1497	0.01
		1498	0.01
		1499	0.01
		1500	0.01
		1501	0.01
		1502	0.01
		1503	0.01
		1504	0.01
		1505	0.01
		1506	0.01
		1507	0.01
		1508	0.01
		1509	0.01
		1510	0.01
		1511	0.01
		1512	0.01
		1513	0.01
		1514	0.01
		1515	0.01
		1516	0.01
		1517	0.01
		1518	0.01
		1519	0.01
		1520	0.01
		1521	0.01
		1522	0.01
		1523	0.01
		1524	0.01
		1525	0.01
		1526	0.01
		1527	0.01
		1528	0.01
		1529	0.01
		1530	0.01
		1531	0.01
		1532	0.01
		1533	0.01
		1534	0.01
		1535	0.01
		1536	0.01
		1537	0.01
		1538	0.01
		1539	0.01
		1540	0.01
		1541	0.01
		1542	0.01
		1543	0.01
		1544	0.01
		1545	0.01
		1546	0.01
		1547	0.01
		1548	0.01
		1549	0.01
		1550	0.01
		1551	0.01
		1552	0.01
		1553	0.01
		1554	0.01
		1555	0.01
		1556	0.01
		1557	0.01
		1558	0.01
		1559	0.01
		1560	0.01
		1561	0.01
		1562	0.01
		1563	0.01
		1564	0.01
		1565	0.01
		1566	0.01
		1567	0.01
		1568	0.01
		1569	0.01
		1570	0.01
		1571	0.01
		1572	0.01
		1573	0.01
		1574	0.01
		1575	0.01
		1576	0.01
		1577	0.01
		1578	0.01
		1579	0.01
		1580	0.01
		1581	0.01
		1582	0.01
		1583	0.01
		1584	0.01
		1585	0.01
		1586	0.01
		1587	0.01
		1588	0.01
		1589	0.01
		1590	0.01
		1591	0.01
		1592	0.01
		1593	0.01
		1594	0.01
		1595	0.01
		1596	0.01
		1597	0.01
		1598	0.01
		1599	0.01
		1600	0.01
		1601	0.01
		1602	0.01
		1603	0.01
		1604	0.01
		1605	0.01
		1606	0.01
		1607	0.01
		1608	0.01
		1609	0.01
		1610	0.01
		1611	0.01
		1612	0.01
		1613	0.01
		1614	0.01
		1615	0.01
		1616	0.01
		1617	0.01
		1618	0.01
		1619	0.01
		1620	0.01
		1621	0.01
		1622	0.01
		1623	0.01
		1624	0.01
		1625	0.01
		1626	0.01
		1627	0.01
		1628	0.01
		1629	0.01
		1630	0.01
		1631	0.01
		1632	0.01
		1633	0.01
		1634	0.01
		1635	0.01
		1636	0.01
		1637	0.01
		1638	0.01
		1639	0.01
		1640	0.01
		1641	0.01
		1642	0.01
		1643	0.01
		1644	0.01
		1645	0.01
		1646	0.01
		1647	0.01
		1648	0.01
		1649	0.01
		1650	0.01
		1651	0.01
		1652	0.01
		1653	0.01
		1654	0.01
		1655	0.01
		1656	0.01
		1657	0.01
		1658	0.01
		1659	0.01
		1660	0.01
		1661	0.01
		1662	0.01
		1663	0.01
		1664	0.01
		1665	0.01
		1666	0.01
		1667	0.01
		1668	0.01
		1669	0.01
		1670	0.01
		1671	0.01
		1672	0.01
		1673	0.01
		1674	0.01
		1675	0.01
		1676	0.01
		1677	0.01
		1678	0.01
		1679	0.01
		1680	0.01
		1681	0.01
		1682	0.01
		1683	0.01
		1684	0.01
		1685	0.01
		1686	0.01
		1687	0.01
		1688	0.01
		1689	0.01
		1690	0.01
		1691	0.01
		1692	0.01
		1693	0.01
		1694	0.01
		1695	0.01
		1696	0.01
		1697	0.01
		1698	0.01
		1699	0.01
		1700	0.01
		1701	0.01
		1702	0.01
		1703	0.01
		1704	0.01
		1705	0.01
		1706	0.01
		1707	0.01
		1708	0.01
		1709	0.01
		1710	0.01
		1711	0.01
		1712	0.01
		1713	0.01
		1714	0.01
		1715	0.01
		1716	0.01
		1717	0.01
		1718	0.01
		1719	0.01
		1720	0.01
		1721	0.01
		1722	0.01
		1723	0.01
		1724	0.01
		1725	0.01
		1726	0.01
		1727	0.01
		1728	0.01
		1729	0.01
		1730	0.01
		1731	0.01
		1732	0.01
		1733	0.01
		1734	0.01
		1735	0.01
		1736	0.01
		1737	0.01
		1738	0.01
		1739	0.01
		1740	0.01
		1741	0.01
		1742	0.01
		1743	0.01
		1744	0.01
		1745	0.01
		1746	0.01
		1747	0.01
		1748	0.01
		1749	0.01
		1750	0.01
		1751	0.01
		1752	0.01
		1753	0.01
		1754	0.01
		1755	0.01
		1756	0.01
		1757	0.01
		1758	0.01
		1759	0.01
		1760	0.01
		1761	0.01
		1762	0.01
		1763	0.01
		1764	0.01
		1765	0.01
		1766	0.01
		1767	0.01
		1768	0.01
		1769	0.01
		1770	0.01
		1771	0.01
		1772	0.01
		1773	0.01
		1774	0.01
		1775	0.01
		1776	0.01
		1777	0.01
		1778	0.01
		1779	0.01
		1780	0.01
		1781	0.01
		1782	0.01
		1783	0.01
		1784	0.01
		1785	0.01
		1786	0.01
		1787	0.01
		1788	0.01
		1789	0.01
		1790	0.01
		1791	0.01
		1792	0.01
		1793	0.01
		1794	0.01
		1795	0.01
		1796	0.01
		1797	0.01
		1798	0.01
		1799	0.01
		1800	0.01
		1801	0.01
		1802	0.01
		1803	0.01
		1804	0.01
		1805	0.01
		1806	0.01
		1807	0.01
		1808	0.01
		1809	0.01
		1810	0.01
		1811	0.01
		1812	0.01
		1813	0.01
		1814	0.01
		1815	0.01
		1816	0.01
		1817	0.01
		1818	0.01
		1819	0.01
		1820	0.01
		1821	0.01
		1822	0.01
		1823	0.01
		1824	0.01
		1825	0.01
		1826	0.01
		1827	0.01
		1828	0.01
		1829	0.01
		1830	0.01
		1831	0.01
		1832	0.01
		1833	0.01
		1834	0.01
		1835	0.01
		1836	0.01
		1837	0.01
		1838	0.01
		1839	0.01
		1840	0.01
		1841	0.01
		1842	0.01
		1843	0.01
		1844	0.01
		1845	0.01
		1846	0.01
		1847	0.01
		1848	0.01
		1849	0.01
		1850	0.01
		1851	0.01
		1852	0.01
		1853	0.01
		1854	0.01
		1855	0.01
		1856	0.01
		1857	0.01
		1858	0.01
		1859	0.01
		1860	0.01
		1861	0.01
		1862	0.01
		1863	0.01
		1864	0.01
		1865	0.01
		1866	0.01
		1867	0.01
		1868	0.01
		1869	0.01
		1870	0.01
		1871	0.01
		1872	0.01
		1873	0.01
		1874	0.01
		1875	0.01
		1876	0.01
		1877	0.01
		1878	0.01
		1879	0.01
		1880	0.01
		1881	0.01
		1882	0.01
		1883	0.01
		1884	0.01
		1885	0.01
		1886	0.01
		1887	0.01
		1888	0.01
		1889	0.01
		1890	0.01
		1891	0.01
		1892	0.01
		1893	0.01
		1894	0.01
		1895	0.01
		1896	0.01
		1897	0.01
		1898	0.01
		1899	0.01
		1900	0.01
		1901	0.01
		1902	0.01
		1903	0.01
		1904	0.01
		1905	0.01
		1906	0.01
		1907	0.01
		1908	0.01
		1909	0.01
		1910	0.01
		1911	0.01
		1912	0.01
		1913	0.01
		1914	0.01
		1915	0.01
		1916	0.01
		1917	0.01
		1918	0.01
		1919	0.01
		1920	0.01
		1921	0.01
		1922	0.01
		1923	0.01
		1924	0.01
		1925	0.01
		1926	0.01
		1927	0.01
		1928	0.01
		1929	0.01
		1930	0.01
		1931	0.01
		1932	0.01
		1933	0.01
		1934	0.01
		1935	0.01
		1936	0.01
		1937	0.01
		1938	0.01
		1939	0.01
		1940	0.01
		1941	0.01
		1942	0.01
		1943	0.01
		1944	0.01
		1945	0.01
		1946	0.01
		1947	0.01
		1948	0.01
		1949	0.01
		1950	0.01
		1951	0.01
		1952	0.01
		1953	0.01
		1954	0.01
		1955	0.01
		1956	0.01
		1957	0.01
		1958	0.01
		1959	0.01
		1960	0.01
		1961	0.01
		1962	0.01
		1963	0.01
		1964	0.01
		1965	0.01
		1966	0.01
		1967	0.01
		1968	0.01
		1969	0.01
		1970	0.01
		1971	0.01
		1972	0.01
		1973	0.01
		1974	0.01
		1975	0.01
		1976	0.01
		1977	0.01
		1978	0.01
		1979	0.01
		1980	0.01
		1981	0.01
		1982	0.01
		1983	0.01
		1984	0.01
		1985	0.01
		1986	0.01
		1987	0.01
		1988	0.01
		1989	0.01
		1990	0.01
		1991	0.01
		1992	0.01
		1993	0.01
		1994	0.01
		1995	0.01
		1996	0.01
		1997	0.01
		1998	0.01
		1999	0.01
		2000	0.01
		2001	0.01
		2002	0.01
		2003	0.01
		2004	0.01
		2005	0.01
		2006	0.01
		2007	0.01
		2008	0.01
		2009	0.01
		2010	0.01
		2011	0.01
		2012	0.01
		2013	0.01
		2014	0.01
		2015	0.01
		2016	0.01
		2017	0.01
		2018	0.01
		2019	0.01
		2020	0.01
		2021	0.01
		2022	0.01
		2023	0.01
		2024	0.01
		2025	0.01
		2026	0.01
		2027	0.01
		2028	0.01
		2029	0.01
		2030	0.01
		2031	0.01
		2032	0.01
		2033	0.01
		2034	0.01
		2035	0.01
		2036	0.01
		2037	0.01
		2038	0.01
		2039	0.01
		2040	0.01
		2041	0.01
		2042	0.01
		2043	0.01
		2044	0.01
		2045	0.01
		2046	0.01
		2047	0.01
		2048	0.01
		2049	0.01
		2050	0.01
		2051	0.01
		2052	0.01
		2053	0.01
		2054	0.01
		2055	0.01
		2056	0.01
		2057	0.01
		2058	0.01
		2059	0.01
		2060	0.01
		2061	0.01
		2062	0.01
		2063	0.01
		2064	0.01
		2065	0.01
		2066	0.01
		2067	0.01
		2068	0.01
		2069	0.01
		2070	0.01
		2071	0.01
		2072	0.01
		2073	0.01
		2074	0.01
		2075	0.01
		2076	0.01
		2077	0.01
		2078	0.01
		2079	0.01
		2080	0.01
		2081	0.01
		2082	0.01
		2083	0.01
		2084	0.01
		2085	0.01
		2086	0.01
		2087	0.01
		2088	0.01
		2089	0.01
		2090	0.01
		2091	0.01
		2092	0.01
		2093	0.01
		2094	0.01
		2095	0.01
		2096	0.01
		2097	0.01
		2098	0.01
		2099	0.01
		2100	0.01
		2101	0.01
		2102	0.01
		2103	0.01
		2104	0.01
		2105	0.01
		2106	0.01
		2107	0.01
		2108	0.01
		2109	0.01
		2110	0.01
		2111	0.01
		2112	0.01
		2113	0.01
		2114	0.01
		2115	0.01
		2116	0.01
		2117	0.01
		2118	0.01
		2119	0.01
		2120	0.01
		2121	0.01
		2122	0.01
		2123	0.01
		2124	0.01
		2125	0.01
		2126	0.01
		2127	0.01
		2128	0.01
		2129	0.01
		2130	0.01
		2131	0.01
		2132	0.01
		2133	0.01
		2134	0.01
		2135	0.01
		2136	0.01
		2137	0.01
		2138	0.01
		2139	0.01
		2140	0.01
		2141	0.01
		2142	0.01
		2143	0.01
		2144	0.01
		2145	0.01
		2146	0.01
		2147	0.01
		2148	0.01
		2149	0.01
		2150	0.01
		2151	0.01
		2152	0.01
		2153	0.01
		2154	0.01
		2155	0.01
		2156	0.01
		2157	0.01
		2158	0.01
		2159	0.01
		2160	0.01
		2161	0.01
		2162	0.01
		2163	0.01
		2164	0.01
		2165	0.01
		2166	0.01
		2167	0.01
		2168	0.01
		2169	0.01
		2170	0.01
		2171	0.01
		2172	0.01
		2173	0.01
		2174	0.01
		2175	0.01
		2176	0.01
		2177	0.01
		2178	0.01
		2179	0.01
		2180	0.01
		2181	0.01
		2182	0.01
		2183	0.01
		2184	0.01
		2185	0.01
		2186	0.01
		2187	0.01
		2188	0.01
		2189	0.01
		2190	0.01
		2191	0.01
		2192	0.01
		2193	0.01
		2194	0.01
		2195	0.01
		2196	0.01
		2197	0.01
		2198	0.01
		2199	0.01
		2200	0.01
		2201	0.01
		2202	0.01
		2203	0.01
		2204	0.01
		2205	0.01
		2206	0.01
		2207	0.01
		2208	0.01
		2209	0.01
		2210	0.01
		2211	0.01
		2212	0.01
		2213	0.01
		2214	0.01
		2215	0.01
		2216	0.01
		2217	0.01
		2218	0.01
		2219	0.01
		2220	0.01
		2221	0.01
		2222	0.01
		2223	0.01
		2224	0.01
		2225	0.01
		2226	0.01
		2227	0.01
		2228	0.01
		2229	0.01
		2230	0.01
		2231	0.01
		2232	0.01
		2233	0.01
		2234	0.01
		2235	0.01
		2236	0.01
		2237	0.01
		2238	0.01
		2239	0.01
		2240	0.01
		2241	0.01
		2242	0.01
		2243	0.01
		2244	0.01
		2245	0.01
		2246	0.01
		2247	0.01
		2248	0.01
		2249	0.01
		2250	0.01
		2251	0.01
		2252	0.01
		2253	0.01
		2254	0.01
		2255	0.01
		2256	0.01
		2257	0.01
		2258	0.01
		2259	0.01
		2260	0.01
		2261	0.01
		2262	0.01
		2263	0.01
		2264	0.01
		2265	0.01
		2266	0.01
		2267	0.01
		2268	0.01
		2269	0.01
		2270	0.01
		2271	0.01
		2272	0.01
		2273	0.01
		2274	0.01
		2275	0.01
		2276	0.01
		2277	0.01
		2278	0.01
		2279	0.01
		2280	0.01
		2281	0.01
		2282	0.01
		2283	0.01
		2284	0.01
		2285	0.01
		2286	0.01
		2287	0.01
		2288	0.01
		2289	0.01
		2290	0.01
		2291	0.01
		2292	0.01
		2293	0.01
		2294	0.01
		2295	0.01
		2296	0.01
		2297	0.01
		2298	0.01
		2299	0.01
		2300	0.01
		2301	0.01
		2302	0.01
		2303	0.01
		2304	0.01
		2305	0.01
		2306	0.01
		2307	0.01
		2308	0.01
		2309	0.01
		2310	0.01
		2311	0.01
		2312	0.01
		2313	0.01
		2314	0.01
		2315	0.01
		2316	0.01
		2317	0.01
		2318	0.01
		2319	0.01
		2320	0.01
		2321	0.01
		2322	0.01
		2323	0.01
		2324	0.01
		2325	0.01
		2326	0.01
		2327	0.01
		2328	0.01
		2329	0.01
		2330	0.01
		2331	0.01
		2332	0.01
		2333	0.01
		2334	0.01
		2335	0.01
		2336	0.01
		2337	0.01
		2338	0.01
		2339	0.01
		2340	0.01
		2341	0.01
		2342	0.01
		2343	0.01
		2344	0.01
		2345	0.01
		2346	0.01
		2347	0.01
		2348	0.01
		2349	0.01
		2350	0.01
		2351	0.01
		2352	0.01
		2353	0.01
		2354	0.01
		2355	0.01
		2356	0.01
		2357	0.01
		2358	0.01
		2359	0.01
		2360	0.01
		2361	0.01
		2362	0.01
		2363	0.01
		2364	0.01
		2365	0.01
		2366	0.01
		2367	0.01
		2368	0.01
		2369	0.01
		2370	0.01
		2371	0.01
		2372	0.01
		2373	0.01
		2374	0.01
		2375	0.01
		2376	0.01
		2377	0.01
		2378	0.01
		2379	0.01
		2380	0.01
		2381	0.01
		2382	0.01
		2383	0.01
		2384	0.01
		2385	0.01
		2386	0.01
		2387	0.01
		2388	0.01
		2389	0.01
		2390	0.01
		2391	0.01
		2392	0.01
		2393	0.01
		2394	0.01
		2395	0.01
		2396	0.01
		2397	0.01
		2398	0.01
		2399	0.01
		2400	0.01
		2401	0.01
		2402	0.01
		2403	0.01
		2404	0.01
		2405	0.01
		2406	0.01
		2407	0.01
		2408	0.01
		2409	0.01
		2410	0.01
		2411	0.01
		2412	0.01
		2413	0.01
		2414	0.01
		2415	0.01
		2416	0.01
		2417	0.01
		2418	0.01
		2419	0.01
		2420	0.01
		2421	0.01
		2422	0.01
		2423	0.01
		2424	0.01
		2425	0.01
		2426	0.01
		2427	0.01
		2428	0.01
		2429	0.01
		2430	0.01
		2431	0.01
		2432	0.01
		2433	0.01
		2434	0.01
		2435	0.01
		2436	0.01
		2437	0.01
		2438	0.01
		2439	0.01
		2440	0.01
		2441	0.01
		2442	0.01
		2443	0.01
		2444	0.01
		2445	0.01
		2446	0.01
		2447	0.01
		2448	0.01
		2449	0.01
		2450	0.01
		2451	0.01
		2452	0.01
		2453	0.01
		2454	0.01
		2455	0.01
		2456	0.01
		2457	0.01
		2458	0.01
		2459	0.01
		2460	0.01
		2461	0.01
		2462	0.01
		2463	0.01
		2464	0.01
		2465	0.01
		2466	0.01
		2467	0.01
		2468	0.01
		2469	0.01
		2470	0.01
		2471	0.01
		2472	0.01
		2473	0.01
		2474	0.01
		2475	0.01
		2476	0.01
		2477	0.01
		2478	0.01
		2479	0.01
		2480	0.01
		2481	0.01
		2482	0.01
		2483	0.01
		2484	0.01
		2485	0.01
		2486	0.01
		2487	0.01
		2488	0.01
		2489	0.01
		2490	0.01
		2491	0.01
		2492	0.01
		2493	0.01
		2494	0.01
		2495	0.01
		2496	0.01
		2497	0.01
		2498	0.01
		2499	0.01
		2500	0.01
		2501	0.01
		2502	0.01
		2503	0.01
		2504	0.01
		2505	0.01
		2506	0.01
		2507	0.01
		2508	0.01
		2509	0.01
		2510	0.01
		2511	0.01
		2512	0.01
		2513	0.01
		2514	0.01
		2515	0.01
		2516	0.01
		2517	0.01
		2518	0.01
		2519	0.01
		2520	0.01
		2521	0.01
		2522	0.01
		2523	0.01
		2524	0.01
		2525	0.01
		2526	0.01
		2527	0.01
		2528	0.01
		2529	0.01
		2530	0.01
		2531	0.01
		2532	0.01
		2533	0.01
		2534	0.01
		2535	0.01
		2536	0.01
		2537	0.01
		2538	0.01
		2539	0.01
		2540	0.01
		2541	0.01
		2542	0.01
		2543	0.01
		2544	0.01
		2545	0.01
		2546	0.01
		2547	0.01
		2548	0.01
		2549	0.01
		2550	0.01
		2551	0.01
		2552	0.01
		2553	0.01
		2554	0.01
		2555	0.01
		2556	0.01
		2557	0.01
		2558	0.01
		2559	0.01
		2560	0.01
		2561	0.01
		2562	0.01
		2563	0.01
		2564	0.01
		2565	0.01
		2566	0.01
		2567	0.01
		2568	0.01
		2569	0.01
		2570	0.01
		2571	0.01
		2572	0.01
		2573	0.01
		2574	0.01
		2575	0.01
		2576	0.01
		2577	0.01
		2578	0.01
		2579	0.01
		2580	0.01
		2581	0.01
		2582	0.01
		2583	0.01
		2584	0.01
		2585	0.01
		2586	0.01
		2587	0.01
		2588	0.01
		2589	0.01
		2590	0.01
		2591	0.01
		2592	0.01
		2593	0.01
		2594	0.01
		2595	0.01
		2596	0.01
		2597	0.01
		2598	0.01
		2599	0.01
		2600	0.01
		2601	0.01
		2602	0.01
		2603	0.01
		2604	0.01
		2605	0.01
		2606	0.01
		2607	0.01
		2608	0.01
		2609	0.01
		2610	0.01
		2611	0.01
		2612	0.01
		2613	0.01
		2614	0.01
		2615	0.01
		2616	0.01
		2617	0.01
		2618	0.01
		2619	0.01
		2620	0.01
		2621	0.01
		2622	0.01
		2623	0.02
		2624	0.02
		2625	0.02
		2626	0.02
		2627	0.02
		2628	0.02
		2629	0.02
		2630	0.02
		2631	0.02
		2632	0.02
		2633	0.02
		2634	0.02
		2635	0.02
		2636	0.02
		2637	0.02
		2638	0.02
		2639	0.02
		2640	0.02
		2641	0.02
		2642	0.02
		2643	0.02
		2644	0.02
		2645	0.02
		2646	0.02
		2647	0.02
		2648	0.02
		2649	0.02
		2650	0.02
		2651	0.02
		2652	0.02
		2653	0.02
		2654	0.02
		2655	0.02
		2656	0.02
		2657	0.02
		2658	0.02
		2659	0.02
		2660	0.02
		2661	0.02
		2662	0.02
		2663	0.02
		2664	0.02
		2665	0.02
		2666	0.02
		2667	0.02
		2668	0.02
		2669	0.02
		2670	0.02
		2671	0.02
		2672	0.02
		2673	0.02
		2674	0.02
		2675	0.02
		2676	0.02
		2677	0.02
		2678	0.03
		2679	0.03
		2680	0.03
		2681	0.03
		2682	0.03
		2683	0.03
		2684	0.03
		2685	0.03
		2686	0.03
		2687	0.03
		2688	0.03
		2689	0.03
		2690	0.03
		2691	0.03
		2692	0.03
		2693	0.03
		2694	0.03
		2695	0.03
		2696	0.03
		2697	0.03
		2698	0.03
		2699	0.03
		2700	0.03
		2701	0.03
		2702	0.04
		2703	0.04
		2704	0.04
		2705	0.04
		2706	0.04
		2707	0.04
		2708	0.04
		2709	0.04
		2710	0.04
		2711	0.04
		2712	0.04
		2713	0.04
		2714	0.04
		2715	0.04
		2716	0.04
		2717	0.04
		2718	0.04
		2719	0.04
		2720	0.04
		2721	0.04
		2722	0.04
		2723	0.04
		2724	0.04
		2725	0.04
		2726	0.04
		2727	0.04
		2728	0.04
		2729	0.05
		2730	0.05
		2731	0.05
		2732	0.05
		2733	0.05
		2734	0.05
		2735	0.05
		2736	0.05
		2737	0.05
		2738	0.05
		2739	0.05
		2740	0.05
		2741	0.05
		2742	0.05
		2743	0.05
		2744	0.05
		2745	0.05
		2746	0.05
		2747	0.05
		2748	0.05
		2749	0.05
		2750	0.05
		2751	0.05
		2752	0.05
		2753	0.05
		2754	0.05
		2755	0.06
		2756	0.06
		2757	0.06
		2758	0.06
		2759	0.06
		2760	0.06
		2761	0.06
		2762	0.06
		2763	0.06
		2764	0.06
		2765	0.06
		2766	0.06
		2767	0.06
		2768	0.06
		2769	0.06
		2770	0.06
		2771	0.06
		2772	0.06
		2773	0.06
		2774	0.06
		2775	0.06
		2776	0.06
		2777	0.06
		2778	0.06
		2779	0.06
		2780	0.06
		2781	0.06
		2782	0.06
		2783	0.06
		2784	0.06
		2785	0.06
		2786	0.06
		2787	0.06
		2788	0.06
		2789	0.06
		2790	0.06
		2791	0.07
		2792	0.07
		2793	0.07
		2794	0.07
		2795	0.07
		2796	0.07
		2797	0.07
		2798	0.07
		2799	0.07
		2800	0.07
		2801	0.07
		2802	0.07
		2803	0.07
		2804	0.07
		2805	0.07
		2806	0.07
		2807	0.07
		2808	0.07
		2809	0.07
		2810	0.07
		2811	0.07
		2812	0.07
		2813	0.07
		2814	0.07
		2815	0.07
		2816	0.07
		2817	0.07
		2818	0.08
		2819	0.08
		2820	0.08
		2821	0.08
		2822	0.08
		2823	0.08
		2824	0.08
		2825	0.08
		2826	0.08
		2827	0.08
		2828	0.08
		2829	0.08
		2830	0.08
		2831	0.08
		2832	0.08
		2833	0.08
		2834	0.08
		2835	0.08
		2836	0.08
		2837	0.08
		2838	0.08
		2839	0.08
		2840	0.08
		2841	0.08
		2842	0.08
		2843	0.08
		2844	0.08
		2845	0.08
		2846	0.08
		2847	0.08
		2848	0.08
		2849	0.08
		2850	0.09
		2851	0.09
		2852	0.09
		2853	0.09
		2854	0.09
		2855	0.09
		2856	0.09
		2857	0.09
		2858	0.09
		2859	0.09
		2860	0.09
		2861	0.09
		2862	0.09
		2863	0.09
		2864	0.09
		2865	0.09
		2866	0.09
		2867	0.09
		2868	0.09
		2869	0.09
		2870	0.09
		2871	0.09
		2872	0.09
		2873	0.09
		2874	0.09
		2875	0.09
		2876	0.09
		2877	0.09
		2878	0.09
		2879	0.09
		2880	0.09
		2881	0.09
		2882	0.09
		2883	0.09
		2884	0.09
		2885	0.09
		2886	0.09
		2887	0.09
		2888	0.09
		2889	0.09
		2890	0.09
		2891	0.09
		2892	0.1
		2893	0.1
		2894	0.1
		2895	0.1
		2896	0.1
		2897	0.1
		2898	0.1
		2899	0.1
		2900	0.1
		2901	0.1
		2902	0.1
		2903	0.1
		2904	0.1
		2905	0.1
		2906	0.1
		2907	0.1
		2908	0.1
		2909	0.1
		2910	0.1
		2911	0.1
		2912	0.1
		2913	0.1
		2914	0.1
		2915	0.1
		2916	0.1
		2917	0.1
		2918	0.1
		2919	0.1
		2920	0.1
		2921	0.11
		2922	0.11
		2923	0.11
		2924	0.11
		2925	0.11
		2926	0.11
		2927	0.11
		2928	0.11
		2929	0.11
		2930	0.11
		2931	0.11
		2932	0.11
		2933	0.11
		2934	0.11
		2935	0.11
		2936	0.11
		2937	0.11
		2938	0.11
		2939	0.11
		2940	0.11
		2941	0.11
		2942	0.11
		2943	0.11
		2944	0.11
		2945	0.11
		2946	0.11
		2947	0.11
		2948	0.11
		2949	0.11
		2950	0.11
		2951	0.11
		2952	0.11
		2953	0.11
		2954	0.11
		2955	0.11
		2956	0.11
		2957	0.11
		2958	0.11
		2959	0.11
		2960	0.11
		2961	0.11
		2962	0.11
		2963	0.11
		2964	0.11
		2965	0.11
		2966	0.11
		2967	0.11
		2968	0.11
		2969	0.11
		2970	0.11
		2971	0.11
		2972	0.11
		2973	0.11
		2974	0.11
		2975	0.11
		2976	0.11
		2977	0.11
		2978	0.12
		2979	0.12
		2980	0.12
		2981	0.12
		2982	0.12
		2983	0.12
		2984	0.12
		2985	0.12
		2986	0.12
		2987	0.12
		2988	0.12
		2989	0.12
		2990	0.12
		2991	0.12
		2992	0.12
		2993	0.12
		2994	0.12
		2995	0.12
		2996	0.12
		2997	0.12
[truncated: 3,103 more rows]
