# Supplementary material for: Study of medium and long-term free flow capacity and queue discharge rates on roads
Source: PLoS One. 2024 Feb 28;19(2):e0290161. doi: 10.1371/journal.pone.0290161 (PMC10901346; doi:10.1371/journal.pone.0290161)
Supplement: S2 Data — (XLSX) [file pone.0290161.s002.xlsx]

## Sheet: Sheet1
		Figure 2 Distribution of traffic at different times
		6am-7am	7am-8am	8am-9am	9am-10am	10am-11am
		1000	1000	1000	1000	1000
		1001	1001	1001	1001	1001
		1002	1002	1002	1002	1002
		1003	1003	1003	1003	1003
		1004	1004	1004	1004	1004
		1005	1005	1005	1005	1005
		1006	1006	1006	1006	1006
		1007	1007	1007	1007	1007
		1008	1008	1008	1008	1008
		1009	1009	1009	1009	1009
		1010	1010	1010	1010	1010
		1011	1011	1011	1011	1011
		1012	1012	1012	1012	1012
		1013	1013	1013	1013	1013
		1014	1014	1014	1014	1014
		1015	1015	1015	1015	1015
		1016	1016	1016	1016	1016
		1017	1017	1017	1017	1017
		1018	1018	1018	1018	1018
		1019	1019	1019	1019	1019
		1020	1020	1020	1020	1020
		1021	1021	1021	1021	1021
		1022	1022	1022	1022	1022
		1023	1023	1023	1023	1023
		1024	1024	1024	1024	1024
		1025	1025	1025	1025	1025
		1026	1026	1026	1026	1026
		1027	1027	1027	1027	1027
		1028	1028	1028	1028	1028
		1029	1029	1029	1029	1029
		1030	1030	1030	1030	1030
		1031	1031	1031	1031	1031
		1032	1032	1032	1032	1032
		1033	1033	1033	1033	1033
		1034	1034	1034	1034	1034
		1035	1035	1035	1035	1035
		1036	1036	1036	1036	1036
		1037	1037	1037	1037	1037
		1038	1038	1038	1038	1038
		1039	1039	1039	1039	1039
		1040	1040	1040	1040	1040
		1041	1041	1041	1041	1041
		1042	1042	1042	1042	1042
		1043	1043	1043	1043	1043
		1044	1044	1044	1044	1044
		1045	1045	1045	1045	1045
		1046	1046	1046	1046	1046
		1047	1047	1047	1047	1047
		1048	1048	1048	1048	1048
		1049	1049	1049	1049	1049
		1050	1050	1050	1050	1050
		1051	1051	1051	1051	1051
		1052	1052	1052	1052	1052
		1053	1053	1053	1053	1053
		1054	1054	1054	1054	1054
		1055	1055	1055	1055	1055
		1056	1056	1056	1056	1056
		1057	1057	1057	1057	1057
		1058	1058	1058	1058	1058
		1059	1059	1059	1059	1059
		1060	1060	1060	1060	1060
		1061	1061	1061	1061	1061
		1062	1062	1062	1062	1062
		1063	1063	1063	1063	1063
		1064	1064	1064	1064	1064
		1065	1065	1065	1065	1065
		1066	1066	1066	1066	1066
		1067	1067	1067	1067	1067
		1068	1068	1068	1068	1068
		1069	1069	1069	1069	1069
		1070	1070	1070	1070	1070
		1071	1071	1071	1071	1071
		1072	1072	1072	1072	1072
		1073	1073	1073	1073	1073
		1074	1074	1074	1074	1074
		1075	1075	1075	1075	1075
		1076	1076	1076	1076	1076
		1077	1077	1077	1077	1077
		1078	1078	1078	1078	1078
		1079	1079	1079	1079	1079
		1080	1080	1080	1080	1080
		1081	1081	1081	1081	1081
		1082	1082	1082	1082	1082
		1083	1083	1083	1083	1083
		1084	1084	1084	1084	1084
		1085	1085	1085	1085	1085
		1086	1086	1086	1086	1086
		1087	1087	1087	1087	1087
		1088	1088	1088	1088	1088
		1089	1089	1089	1089	1089
		1090	1090	1090	1090	1090
		1091	1091	1091	1091	1091
		1092	1092	1092	1092	1092
		1093	1093	1093	1093	1093
		1094	1094	1094	1094	1094
		1095	1095	1095	1095	1095
		1096	1096	1096	1096	1096
		1097	1097	1097	1097	1097
		1098	1098	1098	1098	1098
		1099	1099	1099	1099	1099
		1100	1100	1100	1100	1100
		1101	1101	1101	1101	1101
		1102	1102	1102	1102	1102
		1103	1103	1103	1103	1103
		1104	1104	1104	1104	1104
		1105	1105	1105	1105	1105
		1106	1106	1106	1106	1106
		1107	1107	1107	1107	1107
		1108	1108	1108	1108	1108
		1109	1109	1109	1109	1109
		1110	1110	1110	1110	1110
		1111	1111	1111	1111	1111
		1112	1112	1112	1112	1112
		1113	1113	1113	1113	1113
		1114	1114	1114	1114	1114
		1115	1115	1115	1115	1115
		1116	1116	1116	1116	1116
		1117	1117	1117	1117	1117
		1118	1118	1118	1118	1118
		1119	1119	1119	1119	1119
		1120	1120	1120	1120	1120
		1121	1121	1121	1121	1121
		1122	1122	1122	1122	1122
		1123	1123	1123	1123	1123
		1124	1124	1124	1124	1124
		1125	1125	1125	1125	1125
		1126	1126	1126	1126	1126
		1127	1127	1127	1127	1127
		1128	1128	1128	1128	1128
		1129	1129	1129	1129	1129
		1130	1130	1130	1130	1130
		1131	1131	1131	1131	1131
		1132	1132	1132	1132	1132
		1133	1133	1133	1133	1133
		1134	1134	1134	1134	1134
		1135	1135	1135	1135	1135
		1136	1136	1136	1136	1136
		1137	1137	1137	1137	1137
		1138	1138	1138	1138	1138
		1139	1139	1139	1139	1139
		1140	1140	1140	1140	1140
		1141	1141	1141	1141	1141
		1142	1142	1142	1142	1142
		1143	1143	1143	1143	1143
		1144	1144	1144	1144	1144
		1145	1145	1145	1145	1145
		1146	1146	1146	1146	1146
		1147	1147	1147	1147	1147
		1148	1148	1148	1148	1148
		1149	1149	1149	1149	1149
		1150	1150	1150	1150	1150
		1151	1151	1151	1151	1151
		1152	1152	1152	1152	1152
		1153	1153	1153	1153	1153
		1154	1154	1154	1154	1154
		1155	1155	1155	1155	1155
		1156	1156	1156	1156	1156
		1157	1157	1157	1157	1157
		1158	1158	1158	1158	1158
		1159	1159	1159	1159	1159
		1160	1160	1160	1160	1160
		1161	1161	1161	1161	1161
		1162	1162	1162	1162	1162
		1163	1163	1163	1163	1163
		1164	1164	1164	1164	1164
		1165	1165	1165	1165	1165
		1166	1166	1166	1166	1166
		1167	1167	1167	1167	1167
		1168	1168	1168	1168	1168
		1169	1169	1169	1169	1169
		1170	1170	1170	1170	1170
		1171	1171	1171	1171	1171
		1172	1172	1172	1172	1172
		1173	1173	1173	1173	1173
		1174	1174	1174	1174	1174
		1175	1175	1175	1175	1175
		1176	1176	1176	1176	1176
		1177	1177	1177	1177	1177
		1178	1178	1178	1178	1178
		1179	1179	1179	1179	1179
		1180	1180	1180	1180	1180
		1181	1181	1181	1181	1181
		1182	1182	1182	1182	1182
		1183	1183	1183	1183	1183
		1184	1184	1184	1184	1184
		1185	1185	1185	1185	1185
		1186	1186	1186	1186	1186
		1187	1187	1187	1187	1187
		1188	1188	1188	1188	1188
		1189	1189	1189	1189	1189
		1190	1190	1190	1190	1190
		1191	1191	1191	1191	1191
		1192	1192	1192	1192	1192
		1193	1193	1193	1193	1193
		1194	1194	1194	1194	1194
		1195	1195	1195	1195	1195
		1196	1196	1196	1196	1196
		1197	1197	1197	1197	1197
		1198	1198	1198	1198	1198
		1199	1199	1199	1199	1199
		1200	1200	1200	1200	1200
		1201	1201	1201	1201	1201
		1202	1202	1202	1202	1202
		1203	1203	1203	1203	1203
		1204	1204	1204	1204	1204
		1205	1205	1205	1205	1205
		1206	1206	1206	1206	1206
		1207	1207	1207	1207	1207
		1208	1208	1208	1208	1208
		1209	1209	1209	1209	1209
		1210	1210	1210	1210	1210
		1211	1211	1211	1211	1211
		1212	1212	1212	1212	1212
		1213	1213	1213	1213	1213
		1214	1214	1214	1214	1214
		1215	1215	1215	1215	1215
		1216	1216	1216	1216	1216
		1217	1217	1217	1217	1217
		1218	1218	1218	1218	1218
		1219	1219	1219	1219	1219
		1220	1220	1220	1220	1220
		1221	1221	1221	1221	1221
		1222	1222	1222	1222	1222
		1223	1223	1223	1223	1223
		1224	1224	1224	1224	1224
		1225	1225	1225	1225	1225
		1226	1226	1226	1226	1226
		1227	1227	1227	1227	1227
		1228	1228	1228	1228	1228
		1229	1229	1229	1229	1229
		1230	1230	1230	1230	1230
		1231	1231	1231	1231	1231
		1232	1232	1232	1232	1232
		1233	1233	1233	1233	1233
		1234	1234	1234	1234	1234
		1235	1235	1235	1235	1235
		1236	1236	1236	1236	1236
		1237	1237	1237	1237	1237
		1238	1238	1238	1238	1238
		1239	1239	1239	1239	1239
		1240	1240	1240	1240	1240
		1241	1241	1241	1241	1241
		1242	1242	1242	1242	1242
		1243	1243	1243	1243	1243
		1244	1244	1244	1244	1244
		1245	1245	1245	1245	1245
		1246	1246	1246	1246	1246
		1247	1247	1247	1247	1247
		1248	1248	1248	1248	1248
		1249	1249	1249	1249	1249
		1250	1250	1250	1250	1250
		1251	1251	1251	1251	1251
		1252	1252	1252	1252	1252
		1253	1253	1253	1253	1253
		1254	1254	1254	1254	1254
		1255	1255	1255	1255	1255
		1256	1256	1256	1256	1256
		1257	1257	1257	1257	1257
		1258	1258	1258	1258	1258
		1259	1259	1259	1259	1259
		1260	1260	1260	1260	1260
		1261	1261	1261	1261	1261
		1262	1262	1262	1262	1262
		1263	1263	1263	1263	1263
		1264	1264	1264	1264	1264
		1265	1265	1265	1265	1265
		1266	1266	1266	1266	1266
		1267	1267	1267	1267	1267
		1268	1268	1268	1268	1268
		1269	1269	1269	1269	1269
		1270	1270	1270	1270	1270
		1271	1271	1271	1271	1271
		1272	1272	1272	1272	1272
		1273	1273	1273	1273	1273
		1274	1274	1274	1274	1274
		1275	1275	1275	1275	1275
		1276	1276	1276	1276	1276
		1277	1277	1277	1277	1277
		1278	1278	1278	1278	1278
		1279	1279	1279	1279	1279
		1280	1280	1280	1280	1280
		1281	1281	1281	1281	1281
		1282	1282	1282	1282	1282
		1283	1283	1283	1283	1283
		1284	1284	1284	1284	1284
		1285	1285	1285	1285	1285
		1286	1286	1286	1286	1286
		1287	1287	1287	1287	1287
		1288	1288	1288	1288	1288
		1289	1289	1289	1289	1289
		1290	1290	1290	1290	1290
		1291	1291	1291	1291	1291
		1292	1292	1292	1292	1292
		1293	1293	1293	1293	1293
		1294	1294	1294	1294	1294
		1295	1295	1295	1295	1295
		1296	1296	1296	1296	1296
		1297	1297	1297	1297	1297
		1298	1298	1298	1298	1298
		1299	1299	1299	1299	1299
		1300	1300	1300	1300	1300
		1301	1301	1301	1301	1301
		1302	1302	1302	1302	1302
		1303	1303	1303	1303	1303
		1304	1304	1304	1304	1304
		1305	1305	1305	1305	1305
		1306	1306	1306	1306	1306
		1307	1307	1307	1307	1307
		1308	1308	1308	1308	1308
		1309	1309	1309	1309	1309
		1310	1310	1310	1310	1310
		1311	1311	1311	1311	1311
		1312	1312	1312	1312	1312
		1313	1313	1313	1313	1313
		1314	1314	1314	1314	1314
		1315	1315	1315	1315	1315
		1316	1316	1316	1316	1316
		1317	1317	1317	1317	1317
		1318	1318	1318	1318	1318
		1319	1319	1319	1319	1319
		1320	1320	1320	1320	1320
		1321	1321	1321	1321	1321
		1322	1322	1322	1322	1322
		1323	1323	1323	1323	1323
		1324	1324	1324	1324	1324
		1325	1325	1325	1325	1325
		1326	1326	1326	1326	1326
		1327	1327	1327	1327	1327
		1328	1328	1328	1328	1328
		1329	1329	1329	1329	1329
		1330	1330	1330	1330	1330
		1331	1331	1331	1331	1331
		1332	1332	1332	1332	1332
		1333	1333	1333	1333	1333
		1334	1334	1334	1334	1334
		1335	1335	1335	1335	1335
		1336	1336	1336	1336	1336
		1337	1337	1337	1337	1337
		1338	1338	1338	1338	1338
		1339	1339	1339	1339	1339
		1340	1340	1340	1340	1340
		1341	1341	1341	1341	1341
		1342	1342	1342	1342	1342
		1343	1343	1343	1343	1343
		1344	1344	1344	1344	1344
		1345	1345	1345	1345	1345
		1346	1346	1346	1346	1346
		1347	1347	1347	1347	1347
		1348	1348	1348	1348	1348
		1349	1349	1349	1349	1349
		1350	1350	1350	1350	1350
		1351	1351	1351	1351	1351
		1352	1352	1352	1352	1352
		1353	1353	1353	1353	1353
		1354	1354	1354	1354	1354
		1355	1355	1355	1355	1355
		1356	1356	1356	1356	1356
		1357	1357	1357	1357	1357
		1358	1358	1358	1358	1358
		1359	1359	1359	1359	1359
		1360	1360	1360	1360	1360
		1361	1361	1361	1361	1361
		1362	1362	1362	1362	1362
		1363	1363	1363	1363	1363
		1364	1364	1364	1364	1364
		1365	1365	1365	1365	1365
		1366	1366	1366	1366	1366
		1367	1367	1367	1367	1367
		1368	1368	1368	1368	1368
		1369	1369	1369	1369	1369
		1370	1370	1370	1370	1370
		1371	1371	1371	1371	1371
		1372	1372	1372	1372	1372
		1373	1373	1373	1373	1373
		1374	1374	1374	1374	1374
		1375	1375	1375	1375	1375
		1376	1376	1376	1376	1376
		1377	1377	1377	1377	1377
		1378	1378	1378	1378	1378
		1379	1379	1379	1379	1379
		1380	1380	1380	1380	1380
		1381	1381	1381	1381	1381
		1382	1382	1382	1382	1382
		1383	1383	1383	1383	1383
		1384	1384	1384	1384	1384
		1385	1385	1385	1385	1385
		1386	1386	1386	1386	1386
		1387	1387	1387	1387	1387
		1388	1388	1388	1388	1388
		1389	1389	1389	1389	1389
		1390	1390	1390	1390	1390
		1391	1391	1391	1391	1391
		1392	1392	1392	1392	1392
		1393	1393	1393	1393	1393
		1394	1394	1394	1394	1394
		1395	1395	1395	1395	1395
		1396	1396	1396	1396	1396
		1397	1397	1397	1397	1397
		1398	1398	1398	1398	1398
		1399	1399	1399	1399	1399
		1400	1400	1400	1400	1400
		1401	1401	1401	1401	1401
		1402	1402	1402	1402	1402
		1403	1403	1403	1403	1403
		1404	1404	1404	1404	1404
		1405	1405	1405	1405	1405
		1406	1406	1406	1406	1406
		1407	1407	1407	1407	1407
		1408	1408	1408	1408	1408
		1409	1409	1409	1409	1409
		1410	1410	1410	1410	1410
		1411	1411	1411	1411	1411
		1412	1412	1412	1412	1412
		1413	1413	1413	1413	1413
		1414	1414	1414	1414	1414
		1415	1415	1415	1415	1415
		1416	1416	1416	1416	1416
		1417	1417	1417	1417	1417
		1418	1418	1418	1418	1418
		1419	1419	1419	1419	1419
		1420	1420	1420	1420	1420
		1421	1421	1421	1421	1421
		1422	1422	1422	1422	1422
		1423	1423	1423	1423	1423
		1424	1424	1424	1424	1424
		1425	1425	1425	1425	1425
		1426	1426	1426	1426	1426
		1427	1427	1427	1427	1427
		1428	1428	1428	1428	1428
		1429	1429	1429	1429	1429
		1430	1430	1430	1430	1430
		1431	1431	1431	1431	1431
		1432	1432	1432	1432	1432
		1433	1433	1433	1433	1433
		1434	1434	1434	1434	1434
		1435	1435	1435	1435	1435
		1436	1436	1436	1436	1436
		1437	1437	1437	1437	1437
		1438	1438	1438	1438	1438
		1439	1439	1439	1439	1439
		1440	1440	1440	1440	1440
		1441	1441	1441	1441	1441
		1442	1442	1442	1442	1442
		1443	1443	1443	1443	1443
		1444	1444	1444	1444	1444
		1445	1445	1445	1445	1445
		1446	1446	1446	1446	1446
		1447	1447	1447	1447	1447
		1448	1448	1448	1448	1448
		1449	1449	1449	1449	1449
		1450	1450	1450	1450	1450
		1451	1451	1451	1451	1451
		1452	1452	1452	1452	1452
		1453	1453	1453	1453	1453
		1454	1454	1454	1454	1454
		1455	1455	1455	1455	1455
		1456	1456	1456	1456	1456
		1457	1457	1457	1457	1457
		1458	1458	1458	1458	1458
		1459	1459	1459	1459	1459
		1460	1460	1460	1460	1460
		1461	1461	1461	1461	1461
		1462	1462	1462	1462	1462
		1463	1463	1463	1463	1463
		1464	1464	1464	1464	1464
		1465	1465	1465	1465	1465
		1466	1466	1466	1466	1466
		1467	1467	1467	1467	1467
		1468	1468	1468	1468	1468
		1469	1469	1469	1469	1469
		1470	1470	1470	1470	1470
		1471	1471	1471	1471	1471
		1472	1472	1472	1472	1472
		1473	1473	1473	1473	1473
		1474	1474	1474	1474	1474
		1475	1475	1475	1475	1475
		1476	1476	1476	1476	1476
		1477	1477	1477	1477	1477
		1478	1478	1478	1478	1478
		1479	1479	1479	1479	1479
		1480	1480	1480	1480	1480
		1481	1481	1481	1481	1481
		1482	1482	1482	1482	1482
		1483	1483	1483	1483	1483
		1484	1484	1484	1484	1484
		1485	1485	1485	1485	1485
		1486	1486	1486	1486	1486
		1487	1487	1487	1487	1487
		1488	1488	1488	1488	1488
		1489	1489	1489	1489	1489
		1490	1490	1490	1490	1490
		1491	1491	1491	1491	1491
		1492	1492	1492	1492	1492
		1493	1493	1493	1493	1493
		1494	1494	1494	1494	1494
		1495	1495	1495	1495	1495
		1496	1496	1496	1496	1496
		1497	1497	1497	1497	1497
		1498	1498	1498	1498	1498
		1499	1499	1499	1499	1499
		1500	1500	1500	1500	1500
		1501	1501	1501	1501	1501
		1502	1502	1502	1502	1502
		1503	1503	1503	1503	1503
		1504	1504	1504	1504	1504
		1505	1505	1505	1505	1505
		1506	1506	1506	1506	1506
		1507	1507	1507	1507	1507
		1508	1508	1508	1508	1508
		1509	1509	1509	1509	1509
		1510	1510	1510	1510	1510
		1511	1511	1511	1511	1511
		1512	1512	1512	1512	1512
		1513	1513	1513	1513	1513
		1514	1514	1514	1514	1514
		1515	1515	1515	1515	1515
		1516	1516	1516	1516	1516
		1517	1517	1517	1517	1517
		1518	1518	1518	1518	1518
		1519	1519	1519	1519	1519
		1520	1520	1520	1520	1520
		1521	1521	1521	1521	1521
		1522	1522	1522	1522	1522
		1523	1523	1523	1523	1523
		1524	1524	1524	1524	1524
		1525	1525	1525	1525	1525
		1526	1526	1526	1526	1526
		1527	1527	1527	1527	1527
		1528	1528	1528	1528	1528
		1529	1529	1529	1529	1529
		1530	1530	1530	1530	1530
		1531	1531	1531	1531	1531
		1532	1532	1532	1532	1532
		1533	1533	1533	1533	1533
		1534	1534	1534	1534	1534
		1535	1535	1535	1535	1535
		1536	1536	1536	1536	1536
		1537	1537	1537	1537	1537
		1538	1538	1538	1538	1538
		1539	1539	1539	1539	1539
		1540	1540	1540	1540	1540
		1541	1541	1541	1541	1541
		1542	1542	1542	1542	1542
		1543	1543	1543	1543	1543
		1544	1544	1544	1544	1544
		1545	1545	1545	1545	1545
		1546	1546	1546	1546	1546
		1547	1547	1547	1547	1547
		1548	1548	1548	1548	1548
		1549	1549	1549	1549	1549
		1550	1550	1550	1550	1550
		1551	1551	1551	1551	1551
		1552	1552	1552	1552	1552
		1553	1553	1553	1553	1553
		1554	1554	1554	1554	1554
		1555	1555	1555	1555	1555
		1556	1556	1556	1556	1556
		1557	1557	1557	1557	1557
		1558	1558	1558	1558	1558
		1559	1559	1559	1559	1559
		1560	1560	1560	1560	1560
		1561	1561	1561	1561	1561
		1562	1562	1562	1562	1562
		1563	1563	1563	1563	1563
		1564	1564	1564	1564	1564
		1565	1565	1565	1565	1565
		1566	1566	1566	1566	1566
		1567	1567	1567	1567	1567
		1568	1568	1568	1568	1568
		1569	1569	1569	1569	1569
		1570	1570	1570	1570	1570
		1571	1571	1571	1571	1571
		1572	1572	1572	1572	1572
		1573	1573	1573	1573	1573
		1574	1574	1574	1574	1574
		1575	1575	1575	1575	1575
		1576	1576	1576	1576	1576
		1577	1577	1577	1577	1577
		1578	1578	1578	1578	1578
		1579	1579	1579	1579	1579
		1580	1580	1580	1580	1580
		1581	1581	1581	1581	1581
		1582	1582	1582	1582	1582
		1583	1583	1583	1583	1583
		1584	1584	1584	1584	1584
		1585	1585	1585	1585	1585
		1586	1586	1586	1586	1586
		1587	1587	1587	1587	1587
		1588	1588	1588	1588	1588
		1589	1589	1589	1589	1589
		1590	1590	1590	1590	1590
		1591	1591	1591	1591	1591
		1592	1592	1592	1592	1592
		1593	1593	1593	1593	1593
		1594	1594	1594	1594	1594
		1595	1595	1595	1595	1595
		1596	1596	1596	1596	1596
		1597	1597	1597	1597	1597
		1598	1598	1598	1598	1598
		1599	1599	1599	1599	1599
		1600	1600	1600	1600	1600
		1601	1601	1601	1601	1601
		1602	1602	1602	1602	1602
		1603	1603	1603	1603	1603
		1604	1604	1604	1604	1604
		1605	1605	1605	1605	1605
		1606	1606	1606	1606	1606
		1607	1607	1607	1607	1607
		1608	1608	1608	1608	1608
		1609	1609	1609	1609	1609
		1610	1610	1610	1610	1610
		1611	1611	1611	1611	1611
		1612	1612	1612	1612	1612
		1613	1613	1613	1613	1613
		1614	1614	1614	1614	1614
		1615	1615	1615	1615	1615
		1616	1616	1616	1616	1616
		1617	1617	1617	1617	1617
		1618	1618	1618	1618	1618
		1619	1619	1619	1619	1619
		1620	1620	1620	1620	1620
		1621	1621	1621	1621	1621
		1622	1622	1622	1622	1622
		1623	1623	1623	1623	1623
		1624	1624	1624	1624	1624
		1625	1625	1625	1625	1625
		1626	1626	1626	1626	1626
		1627	1627	1627	1627	1627
		1628	1628	1628	1628	1628
		1629	1629	1629	1629	1629
		1630	1630	1630	1630	1630
		1631	1631	1631	1631	1631
		1632	1632	1632	1632	1632
		1633	1633	1633	1633	1633
		1634	1634	1634	1634	1634
		1635	1635	1635	1635	1635
		1636	1636	1636	1636	1636
		1637	1637	1637	1637	1637
		1638	1638	1638	1638	1638
		1639	1639	1639	1639	1639
		1640	1640	1640	1640	1640
		1641	1641	1641	1641	1641
		1642	1642	1642	1642	1642
		1643	1643	1643	1643	1643
		1644	1644	1644	1644	1644
		1645	1645	1645	1645	1645
		1646	1646	1646	1646	1646
		1647	1647	1647	1647	1647
		1648	1648	1648	1648	1648
		1649	1649	1649	1649	1649
		1650	1650	1650	1650	1650
		1651	1651	1651	1651	1651
		1652	1652	1652	1652	1652
		1653	1653	1653	1653	1653
		1654	1654	1654	1654	1654
		1655	1655	1655	1655	1655
		1656	1656	1656	1656	1656
		1657	1657	1657	1657	1657
		1658	1658	1658	1658	1658
		1659	1659	1659	1659	1659
		1660	1660	1660	1660	1660
		1661	1661	1661	1661	1661
		1662	1662	1662	1662	1662
		1663	1663	1663	1663	1663
		1664	1664	1664	1664	1664
		1665	1665	1665	1665	1665
		1666	1666	1666	1666	1666
		1667	1667	1667	1667	1667
		1668	1668	1668	1668	1668
		1669	1669	1669	1669	1669
		1670	1670	1670	1670	1670
		1671	1671	1671	1671	1671
		1672	1672	1672	1672	1672
		1673	1673	1673	1673	1673
		1674	1674	1674	1674	1674
		1675	1675	1675	1675	1675
		1676	1676	1676	1676	1676
		1677	1677	1677	1677	1677
		1678	1678	1678	1678	1678
		1679	1679	1679	1679	1679
		1680	1680	1680	1680	1680
		1681	1681	1681	1681	1681
		1682	1682	1682	1682	1682
		1683	1683	1683	1683	1683
		1684	1684	1684	1684	1684
		1685	1685	1685	1685	1685
		1686	1686	1686	1686	1686
		1687	1687	1687	1687	1687
		1688	1688	1688	1688	1688
		1689	1689	1689	1689	1689
		1690	1690	1690	1690	1690
		1691	1691	1691	1691	1691
		1692	1692	1692	1692	1692
		1693	1693	1693	1693	1693
		1694	1694	1694	1694	1694
		1695	1695	1695	1695	1695
		1696	1696	1696	1696	1696
		1697	1697	1697	1697	1697
		1698	1698	1698	1698	1698
		1699	1699	1699	1699	1699
		1700	1700	1700	1700	1700
		1701	1701	1701	1701	1701
		1702	1702	1702	1702	1702
		1703	1703	1703	1703	1703
		1704	1704	1704	1704	1704
		1705	1705	1705	1705	1705
		1706	1706	1706	1706	1706
		1707	1707	1707	1707	1707
		1708	1708	1708	1708	1708
		1709	1709	1709	1709	1709
		1710	1710	1710	1710	1710
		1711	1711	1711	1711	1711
		1712	1712	1712	1712	1712
		1713	1713	1713	1713	1713
		1714	1714	1714	1714	1714
		1715	1715	1715	1715	1715
		1716	1716	1716	1716	1716
		1717	1717	1717	1717	1717
		1718	1718	1718	1718	1718
		1719	1719	1719	1719	1719
		1720	1720	1720	1720	1720
		1721	1721	1721	1721	1721
		1722	1722	1722	1722	1722
		1723	1723	1723	1723	1723
		1724	1724	1724	1724	1724
		1725	1725	1725	1725	1725
		1726	1726	1726	1726	1726
		1727	1727	1727	1727	1727
		1728	1728	1728	1728	1728
		1729	1729	1729	1729	1729
		1730	1730	1730	1730	1730
		1731	1731	1731	1731	1731
		1732	1732	1732	1732	1732
		1733	1733	1733	1733	1733
		1734	1734	1734	1734	1734
		1735	1735	1735	1735	1735
		1736	1736	1736	1736	1736
		1737	1737	1737	1737	1737
		1738	1738	1738	1738	1738
		1739	1739	1739	1739	1739
		1740	1740	1740	1740	1740
		1741	1741	1741	1741	1741
		1742	1742	1742	1742	1742
		1743	1743	1743	1743	1743
		1744	1744	1744	1744	1744
		1745	1745	1745	1745	1745
		1746	1746	1746	1746	1746
		1747	1747	1747	1747	1747
		1748	1748	1748	1748	1748
		1749	1749	1749	1749	1749
		1750	1750	1750	1750	1750
		1751	1751	1751	1751	1751
		1752	1752	1752	1752	1752
		1753	1753	1753	1753	1753
		1754	1754	1754	1754	1754
		1755	1755	1755	1755	1755
		1756	1756	1756	1756	1756
		1757	1757	1757	1757	1757
		1758	1758	1758	1758	1758
		1759	1759	1759	1759	1759
		1760	1760	1760	1760	1760
		1761	1761	1761	1761	1761
		1762	1762	1762	1762	1762
		1763	1763	1763	1763	1763
		1764	1764	1764	1764	1764
		1765	1765	1765	1765	1765
		1766	1766	1766	1766	1766
		1767	1767	1767	1767	1767
		1768	1768	1768	1768	1768
		1769	1769	1769	1769	1769
		1770	1770	1770	1770	1770
		1771	1771	1771	1771	1771
		1772	1772	1772	1772	1772
		1773	1773	1773	1773	1773
		1774	1774	1774	1774	1774
		1775	1775	1775	1775	1775
		1776	1776	1776	1776	1776
		1777	1777	1777	1777	1777
		1778	1778	1778	1778	1778
		1779	1779	1779	1779	1779
		1780	1780	1780	1780	1780
		1781	1781	1781	1781	1781
		1782	1782	1782	1782	1782
		1783	1783	1783	1783	1783
		1784	1784	1784	1784	1784
		1785	1785	1785	1785	1785
		1786	1786	1786	1786	1786
		1787	1787	1787	1787	1787
		1788	1788	1788	1788	1788
		1789	1789	1789	1789	1789
		1790	1790	1790	1790	1790
		1791	1791	1791	1791	1791
		1792	1792	1792	1792	1792
		1793	1793	1793	1793	1793
		1794	1794	1794	1794	1794
		1795	1795	1795	1795	1795
		1796	1796	1796	1796	1796
		1797	1797	1797	1797	1797
		1798	1798	1798	1798	1798
		1799	1799	1799	1799	1799
		1800	1800	1800	1800	1800
		1801	1801	1801	1801	1801
		1802	1802	1802	1802	1802
		1803	1803	1803	1803	1803
		1804	1804	1804	1804	1804
		1805	1805	1805	1805	1805
		1806	1806	1806	1806	1806
		1807	1807	1807	1807	1807
		1808	1808	1808	1808	1808
		1809	1809	1809	1809	1809
		1810	1810	1810	1810	1810
		1811	1811	1811	1811	1811
		1812	1812	1812	1812	1812
		1813	1813	1813	1813	1813
		1814	1814	1814	1814	1814
		1815	1815	1815	1815	1815
		1816	1816	1816	1816	1816
		1817	1817	1817	1817	1817
		1818	1818	1818	1818	1818
		1819	1819	1819	1819	1819
		1820	1820	1820	1820	1820
		1821	1821	1821	1821	1821
		1822	1822	1822	1822	1822
		1823	1823	1823	1823	1823
		1824	1824	1824	1824	1824
		1825	1825	1825	1825	1825
		1826	1826	1826	1826	1826
		1827	1827	1827	1827	1827
		1828	1828	1828	1828	1828
		1829	1829	1829	1829	1829
		1830	1830	1830	1830	1830
		1831	1831	1831	1831	1831
		1832	1832	1832	1832	1832
		1833	1833	1833	1833	1833
		1834	1834	1834	1834	1834
		1835	1835	1835	1835	1835
		1836	1836	1836	1836	1836
		1837	1837	1837	1837	1837
		1838	1838	1838	1838	1838
		1839	1839	1839	1839	1839
		1840	1840	1840	1840	1840
		1841	1841	1841	1841	1841
		1842	1842	1842	1842	1842
		1843	1843	1843	1843	1843
		1844	1844	1844	1844	1844
		1845	1845	1845	1845	1845
		1846	1846	1846	1846	1846
		1847	1847	1847	1847	1847
		1848	1848	1848	1848	1848
		1849	1849	1849	1849	1849
		1850	1850	1850	1850	1850
		1851	1851	1851	1851	1851
		1852	1852	1852	1852	1852
		1853	1853	1853	1853	1853
		1854	1854	1854	1854	1854
		1855	1855	1855	1855	1855
		1856	1856	1856	1856	1856
		1857	1857	1857	1857	1857
		1858	1858	1858	1858	1858
		1859	1859	1859	1859	1859
		1860	1860	1860	1860	1860
		1861	1861	1861	1861	1861
		1862	1862	1862	1862	1862
		1863	1863	1863	1863	1863
		1864	1864	1864	1864	1864
		1865	1865	1865	1865	1865
		1866	1866	1866	1866	1866
		1867	1867	1867	1867	1867
		1868	1868	1868	1868	1868
		1869	1869	1869	1869	1869
		1870	1870	1870	1870	1870
		1871	1871	1871	1871	1871
		1872	1872	1872	1872	1872
		1873	1873	1873	1873	1873
		1874	1874	1874	1874	1874
		1875	1875	1875	1875	1875
		1876	1876	1876	1876	1876
		1877	1877	1877	1877	1877
		1878	1878	1878	1878	1878
		1879	1879	1879	1879	1879
		1880	1880	1880	1880	1880
		1881	1881	1881	1881	1881
		1882	1882	1882	1882	1882
		1883	1883	1883	1883	1883
		1884	1884	1884	1884	1884
		1885	1885	1885	1885	1885
		1886	1886	1886	1886	1886
		1887	1887	1887	1887	1887
		1888	1888	1888	1888	1888
		1889	1889	1889	1889	1889
		1890	1890	1890	1890	1890
		1891	1891	1891	1891	1891
		1892	1892	1892	1892	1892
		1893	1893	1893	1893	1893
		1894	1894	1894	1894	1894
		1895	1895	1895	1895	1895
		1896	1896	1896	1896	1896
		1897	1897	1897	1897	1897
		1898	1898	1898	1898	1898
		1899	1899	1899	1899	1899
		1900	1900	1900	1900	1900
		1901	1901	1901	1901	1901
		1902	1902	1902	1902	1902
		1903	1903	1903	1903	1903
		1904	1904	1904	1904	1904
		1905	1905	1905	1905	1905
		1906	1906	1906	1906	1906
		1907	1907	1907	1907	1907
		1908	1908	1908	1908	1908
		1909	1909	1909	1909	1909
		1910	1910	1910	1910	1910
		1911	1911	1911	1911	1911
		1912	1912	1912	1912	1912
		1913	1913	1913	1913	1913
		1914	1914	1914	1914	1914
		1915	1915	1915	1915	1915
		1916	1916	1916	1916	1916
		1917	1917	1917	1917	1917
		1918	1918	1918	1918	1918
		1919	1919	1919	1919	1919
		1920	1920	1920	1920	1920
		1921	1921	1921	1921	1921
		1922	1922	1922	1922	1922
		1923	1923	1923	1923	1923
		1924	1924	1924	1924	1924
		1925	1925	1925	1925	1925
		1926	1926	1926	1926	1926
		1927	1927	1927	1927	1927
		1928	1928	1928	1928	1928
		1929	1929	1929	1929	1929
		1930	1930	1930	1930	1930
		1931	1931	1931	1931	1931
		1932	1932	1932	1932	1932
		1933	1933	1933	1933	1933
		1934	1934	1934	1934	1934
		1935	1935	1935	1935	1935
		1936	1936	1936	1936	1936
		1937	1937	1937	1937	1937
		1938	1938	1938	1938	1938
		1939	1939	1939	1939	1939
		1940	1940	1940	1940	1940
		1941	1941	1941	1941	1941
		1942	1942	1942	1942	1942
		1943	1943	1943	1943	1943
		1944	1944	1944	1944	1944
		1945	1945	1945	1945	1945
		1946	1946	1946	1946	1946
		1947	1947	1947	1947	1947
		1948	1948	1948	1948	1948
		1949	1949	1949	1949	1949
		1950	1950	1950	1950	1950
		1951	1951	1951	1951	1951
		1952	1952	1952	1952	1952
		1953	1953	1953	1953	1953
		1954	1954	1954	1954	1954
		1955	1955	1955	1955	1955
		1956	1956	1956	1956	1956
		1957	1957	1957	1957	1957
		1958	1958	1958	1958	1958
		1959	1959	1959	1959	1959
		1960	1960	1960	1960	1960
		1961	1961	1961	1961	1961
		1962	1962	1962	1962	1962
		1963	1963	1963	1963	1963
		1964	1964	1964	1964	1964
		1965	1965	1965	1965	1965
		1966	1966	1966	1966	1966
		1967	1967	1967	1967	1967
		1968	1968	1968	1968	1968
		1969	1969	1969	1969	1969
		1970	1970	1970	1970	1970
		1971	1971	1971	1971	1971
		1972	1972	1972	1972	1972
		1973	1973	1973	1973	1973
		1974	1974	1974	1974	1974
		1975	1975	1975	1975	1975
		1976	1976	1976	1976	1976
		1977	1977	1977	1977	1977
		1978	1978	1978	1978	1978
		1979	1979	1979	1979	1979
		1980	1980	1980	1980	1980
		1981	1981	1981	1981	1981
		1982	1982	1982	1982	1982
		1983	1983	1983	1983	1983
		1984	1984	1984	1984	1984
		1985	1985	1985	1985	1985
		1986	1986	1986	1986	1986
		1987	1987	1987	1987	1987
		1988	1988	1988	1988	1988
		1989	1989	1989	1989	1989
		1990	1990	1990	1990	1990
		1991	1991	1991	1991	1991
		1992	1992	1992	1992	1992
		1993	1993	1993	1993	1993
		1994	1994	1994	1994	1994
		1995	1995	1995	1995	1995
		1996	1996	1996	1996	1996
		1997	1997	1997	1997	1997
		1998	1998	1998	1998	1998
		1999	1999	1999	1999	1999
		2000	2000	2000	2000	2000
		2001	2001	2001	2001	2001
		2002	2002	2002	2002	2002
		2003	2003	2003	2003	2003
		2004	2004	2004	2004	2004
		2005	2005	2005	2005	2005
		2006	2006	2006	2006	2006
		2007	2007	2007	2007	2007
		2008	2008	2008	2008	2008
		2009	2009	2009	2009	2009
		2010	2010	2010	2010	2010
		2011	2011	2011	2011	2011
		2012	2012	2012	2012	2012
		2013	2013	2013	2013	2013
		2014	2014	2014	2014	2014
		2015	2015	2015	2015	2015
		2016	2016	2016	2016	2016
		2017	2017	2017	2017	2017
		2018	2018	2018	2018	2018
		2019	2019	2019	2019	2019
		2020	2020	2020	2020	2020
		2021	2021	2021	2021	2021
		2022	2022	2022	2022	2022
		2023	2023	2023	2023	2023
		2024	2024	2024	2024	2024
		2025	2025	2025	2025	2025
		2026	2026	2026	2026	2026
		2027	2027	2027	2027	2027
		2028	2028	2028	2028	2028
		2029	2029	2029	2029	2029
		2030	2030	2030	2030	2030
		2031	2031	2031	2031	2031
		2032	2032	2032	2032	2032
		2033	2033	2033	2033	2033
		2034	2034	2034	2034	2034
		2035	2035	2035	2035	2035
		2036	2036	2036	2036	2036
		2037	2037	2037	2037	2037
		2038	2038	2038	2038	2038
		2039	2039	2039	2039	2039
		2040	2040	2040	2040	2040
		2041	2041	2041	2041	2041
		2042	2042	2042	2042	2042
		2043	2043	2043	2043	2043
		2044	2044	2044	2044	2044
		2045	2045	2045	2045	2045
		2046	2046	2046	2046	2046
		2047	2047	2047	2047	2047
		2048	2048	2048	2048	2048
		2049	2049	2049	2049	2049
		2050	2050	2050	2050	2050
		2051	2051	2051	2051	2051
		2052	2052	2052	2052	2052
		2053	2053	2053	2053	2053
		2054	2054	2054	2054	2054
		2055	2055	2055	2055	2055
		2056	2056	2056	2056	2056
		2057	2057	2057	2057	2057
		2058	2058	2058	2058	2058
		2059	2059	2059	2059	2059
		2060	2060	2060	2060	2060
		2061	2061	2061	2061	2061
		2062	2062	2062	2062	2062
		2063	2063	2063	2063	2063
		2064	2064	2064	2064	2064
		2065	2065	2065	2065	2065
		2066	2066	2066	2066	2066
		2067	2067	2067	2067	2067
		2068	2068	2068	2068	2068
		2069	2069	2069	2069	2069
		2070	2070	2070	2070	2070
		2071	2071	2071	2071	2071
		2072	2072	2072	2072	2072
		2073	2073	2073	2073	2073
		2074	2074	2074	2074	2074
		2075	2075	2075	2075	2075
		2076	2076	2076	2076	2076
		2077	2077	2077	2077	2077
		2078	2078	2078	2078	2078
		2079	2079	2079	2079	2079
		2080	2080	2080	2080	2080
		2081	2081	2081	2081	2081
		2082	2082	2082	2082	2082
		2083	2083	2083	2083	2083
		2084	2084	2084	2084	2084
		2085	2085	2085	2085	2085
		2086	2086	2086	2086	2086
		2087	2087	2087	2087	2087
		2088	2088	2088	2088	2088
		2089	2089	2089	2089	2089
		2090	2090	2090	2090	2090
		2091	2091	2091	2091	2091
		2092	2092	2092	2092	2092
		2093	2093	2093	2093	2093
		2094	2094	2094	2094	2094
		2095	2095	2095	2095	2095
		2096	2096	2096	2096	2096
		2097	2097	2097	2097	2097
		2098	2098	2098	2098	2098
		2099	2099	2099	2099	2099
		2100	2100	2100	2100	2100
		2101	2101	2101	2101	2101
		2102	2102	2102	2102	2102
		2103	2103	2103	2103	2103
		2104	2104	2104	2104	2104
		2105	2105	2105	2105	2105
		2106	2106	2106	2106	2106
		2107	2107	2107	2107	2107
		2108	2108	2108	2108	2108
		2109	2109	2109	2109	2109
		2110	2110	2110	2110	2110
		2111	2111	2111	2111	2111
		2112	2112	2112	2112	2112
		2113	2113	2113	2113	2113
		2114	2114	2114	2114	2114
		2115	2115	2115	2115	2115
		2116	2116	2116	2116	2116
		2117	2117	2117	2117	2117
		2118	2118	2118	2118	2118
		2119	2119	2119	2119	2119
		2120	2120	2120	2120	2120
		2121	2121	2121	2121	2121
		2122	2122	2122	2122	2122
		2123	2123	2123	2123	2123
		2124	2124	2124	2124	2124
		2125	2125	2125	2125	2125
		2126	2126	2126	2126	2126
		2127	2127	2127	2127	2127
		2128	2128	2128	2128	2128
		2129	2129	2129	2129	2129
		2130	2130	2130	2130	2130
		2131	2131	2131	2131	2131
		2132	2132	2132	2132	2132
		2133	2133	2133	2133	2133
		2134	2134	2134	2134	2134
		2135	2135	2135	2135	2135
		2136	2136	2136	2136	2136
		2137	2137	2137	2137	2137
		2138	2138	2138	2138	2138
		2139	2139	2139	2139	2139
		2140	2140	2140	2140	2140
		2141	2141	2141	2141	2141
		2142	2142	2142	2142	2142
		2143	2143	2143	2143	2143
		2144	2144	2144	2144	2144
		2145	2145	2145	2145	2145
		2146	2146	2146	2146	2146
		2147	2147	2147	2147	2147
		2148	2148	2148	2148	2148
		2149	2149	2149	2149	2149
		2150	2150	2150	2150	2150
		2151	2151	2151	2151	2151
		2152	2152	2152	2152	2152
		2153	2153	2153	2153	2153
		2154	2154	2154	2154	2154
		2155	2155	2155	2155	2155
		2156	2156	2156	2156	2156
		2157	2157	2157	2157	2157
		2158	2158	2158	2158	2158
		2159	2159	2159	2159	2159
		2160	2160	2160	2160	2160
		2161	2161	2161	2161	2161
		2162	2162	2162	2162	2162
		2163	2163	2163	2163	2163
		2164	2164	2164	2164	2164
		2165	2165	2165	2165	2165
		2166	2166	2166	2166	2166
		2167	2167	2167	2167	2167
		2168	2168	2168	2168	2168
		2169	2169	2169	2169	2169
		2170	2170	2170	2170	2170
		2171	2171	2171	2171	2171
		2172	2172	2172	2172	2172
		2173	2173	2173	2173	2173
		2174	2174	2174	2174	2174
		2175	2175	2175	2175	2175
		2176	2176	2176	2176	2176
		2177	2177	2177	2177	2177
		2178	2178	2178	2178	2178
		2179	2179	2179	2179	2179
		2180	2180	2180	2180	2180
		2181	2181	2181	2181	2181
		2182	2182	2182	2182	2182
		2183	2183	2183	2183	2183
		2184	2184	2184	2184	2184
		2185	2185	2185	2185	2185
		2186	2186	2186	2186	2186
		2187	2187	2187	2187	2187
		2188	2188	2188	2188	2188
		2189	2189	2189	2189	2189
		2190	2190	2190	2190	2190
		2191	2191	2191	2191	2191
		2192	2192	2192	2192	2192
		2193	2193	2193	2193	2193
		2194	2194	2194	2194	2194
		2195	2195	2195	2195	2195
		2196	2196	2196	2196	2196
		2197	2197	2197	2197	2197
		2198	2198	2198	2198	2198
		2199	2199	2199	2199	2199
		2200	2200	2200	2200	2200
		2201	2201	2201	2201	2201
		2202	2202	2202	2202	2202
		2203	2203	2203	2203	2203
		2204	2204	2204	2204	2204
		2205	2205	2205	2205	2205
		2206	2206	2206	2206	2206
		2207	2207	2207	2207	2207
		2208	2208	2208	2208	2208
		2209	2209	2209	2209	2209
		2210	2210	2210	2210	2210
		2211	2211	2211	2211	2211
		2212	2212	2212	2212	2212
		2213	2213	2213	2213	2213
		2214	2214	2214	2214	2214
		2215	2215	2215	2215	2215
		2216	2216	2216	2216	2216
		2217	2217	2217	2217	2217
		2218	2218	2218	2218	2218
		2219	2219	2219	2219	2219
		2220	2220	2220	2220	2220
		2221	2221	2221	2221	2221
		2222	2222	2222	2222	2222
		2223	2223	2223	2223	2223
		2224	2224	2224	2224	2224
		2225	2225	2225	2225	2225
		2226	2226	2226	2226	2226
		2227	2227	2227	2227	2227
		2228	2228	2228	2228	2228
		2229	2229	2229	2229	2229
		2230	2230	2230	2230	2230
		2231	2231	2231	2231	2231
		2232	2232	2232	2232	2232
		2233	2233	2233	2233	2233
		2234	2234	2234	2234	2234
		2235	2235	2235	2235	2235
		2236	2236	2236	2236	2236
		2237	2237	2237	2237	2237
		2238	2238	2238	2238	2238
		2239	2239	2239	2239	2239
		2240	2240	2240	2240	2240
		2241	2241	2241	2241	2241
		2242	2242	2242	2242	2242
		2243	2243	2243	2243	2243
		2244	2244	2244	2244	2244
		2245	2245	2245	2245	2245
		2246	2246	2246	2246	2246
		2247	2247	2247	2247	2247
		2248	2248	2248	2248	2248
		2249	2249	2249	2249	2249
		2250	2250	2250	2250	2250
		2251	2251	2251	2251	2251
		2252	2252	2252	2252	2252
		2253	2253	2253	2253	2253
		2254	2254	2254	2254	2254
		2255	2255	2255	2255	2255
		2256	2256	2256	2256	2256
		2257	2257	2257	2257	2257
		2258	2258	2258	2258	2258
		2259	2259	2259	2259	2259
		2260	2260	2260	2260	2260
		2261	2261	2261	2261	2261
		2262	2262	2262	2262	2262
		2263	2263	2263	2263	2263
		2264	2264	2264	2264	2264
		2265	2265	2265	2265	2265
		2266	2266	2266	2266	2266
		2267	2267	2267	2267	2267
		2268	2268	2268	2268	2268
		2269	2269	2269	2269	2269
		2270	2270	2270	2270	2270
		2271	2271	2271	2271	2271
		2272	2272	2272	2272	2272
		2273	2273	2273	2273	2273
		2274	2274	2274	2274	2274
		2275	2275	2275	2275	2275
		2276	2276	2276	2276	2276
		2277	2277	2277	2277	2277
		2278	2278	2278	2278	2278
		2279	2279	2279	2279	2279
		2280	2280	2280	2280	2280
		2281	2281	2281	2281	2281
		2282	2282	2282	2282	2282
		2283	2283	2283	2283	2283
		2284	2284	2284	2284	2284
		2285	2285	2285	2285	2285
		2286	2286	2286	2286	2286
		2287	2287	2287	2287	2287
		2288	2288	2288	2288	2288
		2289	2289	2289	2289	2289
		2290	2290	2290	2290	2290
		2291	2291	2291	2291	2291
		2292	2292	2292	2292	2292
		2293	2293	2293	2293	2293
		2294	2294	2294	2294	2294
		2295	2295	2295	2295	2295
		2296	2296	2296	2296	2296
		2297	2297	2297	2297	2297
		2298	2298	2298	2298	2298
		2299	2299	2299	2299	2299
		2300	2300	2300	2300	2300
		2301	2301	2301	2301	2301
		2302	2302	2302	2302	2302
		2303	2303	2303	2303	2303
		2304	2304	2304	2304	2304
		2305	2305	2305	2305	2305
		2306	2306	2306	2306	2306
		2307	2307	2307	2307	2307
		2308	2308	2308	2308	2308
		2309	2309	2309	2309	2309
		2310	2310	2310	2310	2310
		2311	2311	2311	2311	2311
		2312	2312	2312	2312	2312
		2313	2313	2313	2313	2313
		2314	2314	2314	2314	2314
		2315	2315	2315	2315	2315
		2316	2316	2316	2316	2316
		2317	2317	2317	2317	2317
		2318	2318	2318	2318	2318
		2319	2319	2319	2319	2319
		2320	2320	2320	2320	2320
		2321	2321	2321	2321	2321
		2322	2322	2322	2322	2322
		2323	2323	2323	2323	2323
		2324	2324	2324	2324	2324
		2325	2325	2325	2325	2325
		2326	2326	2326	2326	2326
		2327	2327	2327	2327	2327
		2328	2328	2328	2328	2328
		2329	2329	2329	2329	2329
		2330	2330	2330	2330	2330
		2331	2331	2331	2331	2331
		2332	2332	2332	2332	2332
		2333	2333	2333	2333	2333
		2334	2334	2334	2334	2334
		2335	2335	2335	2335	2335
		2336	2336	2336	2336	2336
		2337	2337	2337	2337	2337
		2338	2338	2338	2338	2338
		2339	2339	2339	2339	2339
		2340	2340	2340	2340	2340
		2341	2341	2341	2341	2341
		2342	2342	2342	2342	2342
		2343	2343	2343	2343	2343
		2344	2344	2344	2344	2344
		2345	2345	2345	2345	2345
		2346	2346	2346	2346	2346
		2347	2347	2347	2347	2347
		2348	2348	2348	2348	2348
		2349	2349	2349	2349	2349
		2350	2350	2350	2350	2350
		2351	2351	2351	2351	2351
		2352	2352	2352	2352	2352
		2353	2353	2353	2353	2353
		2354	2354	2354	2354	2354
		2355	2355	2355	2355	2355
		2356	2356	2356	2356	2356
		2357	2357	2357	2357	2357
		2358	2358	2358	2358	2358
		2359	2359	2359	2359	2359
		2360	2360	2360	2360	2360
		2361	2361	2361	2361	2361
		2362	2362	2362	2362	2362
		2363	2363	2363	2363	2363
		2364	2364	2364	2364	2364
		2365	2365	2365	2365	2365
		2366	2366	2366	2366	2366
		2367	2367	2367	2367	2367
		2368	2368	2368	2368	2368
		2369	2369	2369	2369	2369
		2370	2370	2370	2370	2370
		2371	2371	2371	2371	2371
		2372	2372	2372	2372	2372
		2373	2373	2373	2373	2373
		2374	2374	2374	2374	2374
		2375	2375	2375	2375	2375
		2376	2376	2376	2376	2376
		2377	2377	2377	2377	2377
		2378	2378	2378	2378	2378
		2379	2379	2379	2379	2379
		2380	2380	2380	2380	2380
		2381	2381	2381	2381	2381
		2382	2382	2382	2382	2382
		2383	2383	2383	2383	2383
		2384	2384	2384	2384	2384
		2385	2385	2385	2385	2385
		2386	2386	2386	2386	2386
		2387	2387	2387	2387	2387
		2388	2388	2388	2388	2388
		2389	2389	2389	2389	2389
		2390	2390	2390	2390	2390
		2391	2391	2391	2391	2391
		2392	2392	2392	2392	2392
		2393	2393	2393	2393	2393
		2394	2394	2394	2394	2394
		2395	2395	2395	2395	2395
		2396	2396	2396	2396	2396
		2397	2397	2397	2397	2397
		2398	2398	2398	2398	2398
		2399	2399	2399	2399	2399
		2400	2400	2400	2400	2400
		2401	2401	2401	2401	2401
		2402	2402	2402	2402	2402
		2403	2403	2403	2403	2403
		2404	2404	2404	2404	2404
		2405	2405	2405	2405	2405
		2406	2406	2406	2406	2406
		2407	2407	2407	2407	2407
		2408	2408	2408	2408	2408
		2409	2409	2409	2409	2409
		2410	2410	2410	2410	2410
		2411	2411	2411	2411	2411
		2412	2412	2412	2412	2412
		2413	2413	2413	2413	2413
		2414	2414	2414	2414	2414
		2415	2415	2415	2415	2415
		2416	2416	2416	2416	2416
		2417	2417	2417	2417	2417
		2418	2418	2418	2418	2418
		2419	2419	2419	2419	2419
		2420	2420	2420	2420	2420
		2421	2421	2421	2421	2421
		2422	2422	2422	2422	2422
		2423	2423	2423	2423	2423
		2424	2424	2424	2424	2424
		2425	2425	2425	2425	2425
		2426	2426	2426	2426	2426
		2427	2427	2427	2427	2427
		2428	2428	2428	2428	2428
		2429	2429	2429	2429	2429
		2430	2430	2430	2430	2430
		2431	2431	2431	2431	2431
		2432	2432	2432	2432	2432
		2433	2433	2433	2433	2433
		2434	2434	2434	2434	2434
		2435	2435	2435	2435	2435
		2436	2436	2436	2436	2436
		2437	2437	2437	2437	2437
		2438	2438	2438	2438	2438
		2439	2439	2439	2439	2439
		2440	2440	2440	2440	2440
		2441	2441	2441	2441	2441
		2442	2442	2442	2442	2442
		2443	2443	2443	2443	2443
		2444	2444	2444	2444	2444
		2445	2445	2445	2445	2445
		2446	2446	2446	2446	2446
		2447	2447	2447	2447	2447
		2448	2448	2448	2448	2448
		2449	2449	2449	2449	2449
		2450	2450	2450	2450	2450
		2451	2451	2451	2451	2451
		2452	2452	2452	2452	2452
		2453	2453	2453	2453	2453
		2454	2454	2454	2454	2454
		2455	2455	2455	2455	2455
		2456	2456	2456	2456	2456
		2457	2457	2457	2457	2457
		2458	2458	2458	2458	2458
		2459	2459	2459	2459	2459
		2460	2460	2460	2460	2460
		2461	2461	2461	2461	2461
		2462	2462	2462	2462	2462
		2463	2463	2463	2463	2463
		2464	2464	2464	2464	2464
		2465	2465	2465	2465	2465
		2466	2466	2466	2466	2466
		2467	2467	2467	2467	2467
		2468	2468	2468	2468	2468
		2469	2469	2469	2469	2469
		2470	2470	2470	2470	2470
		2471	2471	2471	2471	2471
		2472	2472	2472	2472	2472
		2473	2473	2473	2473	2473
		2474	2474	2474	2474	2474
		2475	2475	2475	2475	2475
		2476	2476	2476	2476	2476
		2477	2477	2477	2477	2477
		2478	2478	2478	2478	2478
		2479	2479	2479	2479	2479
		2480	2480	2480	2480	2480
		2481	2481	2481	2481	2481
		2482	2482	2482	2482	2482
		2483	2483	2483	2483	2483
		2484	2484	2484	2484	2484
		2485	2485	2485	2485	2485
		2486	2486	2486	2486	2486
		2487	2487	2487	2487	2487
		2488	2488	2488	2488	2488
		2489	2489	2489	2489	2489
		2490	2490	2490	2490	2490
		2491	2491	2491	2491	2491
		2492	2492	2492	2492	2492
		2493	2493	2493	2493	2493
		2494	2494	2494	2494	2494
		2495	2495	2495	2495	2495
		2496	2496	2496	2496	2496
		2497	2497	2497	2497	2497
		2498	2498	2498	2498	2498
		2499	2499	2499	2499	2499
		2500	2500	2500	2500	2500
		2501	2501	2501	2501	2501
		2502	2502	2502	2502	2502
		2503	2503	2503	2503	2503
		2504	2504	2504	2504	2504
		2505	2505	2505	2505	2505
		2506	2506	2506	2506	2506
		2507	2507	2507	2507	2507
		2508	2508	2508	2508	2508
		2509	2509	2509	2509	2509
		2510	2510	2510	2510	2510
		2511	2511	2511	2511	2511
		2512	2512	2512	2512	2512
		2513	2513	2513	2513	2513
		2514	2514	2514	2514	2514
		2515	2515	2515	2515	2515
		2516	2516	2516	2516	2516
		2517	2517	2517	2517	2517
		2518	2518	2518	2518	2518
		2519	2519	2519	2519	2519
		2520	2520	2520	2520	2520
		2521	2521	2521	2521	2521
		2522	2522	2522	2522	2522
		2523	2523	2523	2523	2523
		2524	2524	2524	2524	2524
		2525	2525	2525	2525	2525
		2526	2526	2526	2526	2526
		2527	2527	2527	2527	2527
		2528	2528	2528	2528	2528
		2529	2529	2529	2529	2529
		2530	2530	2530	2530	2530
		2531	2531	2531	2531	2531
		2532	2532	2532	2532	2532
		2533	2533	2533	2533	2533
		2534	2534	2534	2534	2534
		2535	2535	2535	2535	2535
		2536	2536	2536	2536	2536
		2537	2537	2537	2537	2537
		2538	2538	2538	2538	2538
		2539	2539	2539	2539	2539
		2540	2540	2540	2540	2540
		2541	2541	2541	2541	2541
		2542	2542	2542	2542	2542
		2543	2543	2543	2543	2543
		2544	2544	2544	2544	2544
		2545	2545	2545	2545	2545
		2546	2546	2546	2546	2546
		2547	2547	2547	2547	2547
		2548	2548	2548	2548	2548
		2549	2549	2549	2549	2549
		2550	2550	2550	2550	2550
		2551	2551	2551	2551	2551
		2552	2552	2552	2552	2552
		2553	2553	2553	2553	2553
		2554	2554	2554	2554	2554
		2555	2555	2555	2555	2555
		2556	2556	2556	2556	2556
		2557	2557	2557	2557	2557
		2558	2558	2558	2558	2558
		2559	2559	2559	2559	2559
		2560	2560	2560	2560	2560
		2561	2561	2561	2561	2561
		2562	2562	2562	2562	2562
		2563	2563	2563	2563	2563
		2564	2564	2564	2564	2564
		2565	2565	2565	2565	2565
		2566	2566	2566	2566	2566
		2567	2567	2567	2567	2567
		2568	2568	2568	2568	2568
		2569	2569	2569	2569	2569
		2570	2570	2570	2570	2570
		2571	2571	2571	2571	2571
		2572	2572	2572	2572	2572
		2573	2573	2573	2573	2573
		2574	2574	2574	2574	2574
		2575	2575	2575	2575	2575
		2576	2576	2576	2576	2576
		2577	2577	2577	2577	2577
		2578	2578	2578	2578	2578
		2579	2579	2579	2579	2579
		2580	2580	2580	2580	2580
		2581	2581	2581	2581	2581
		2582	2582	2582	2582	2582
		2583	2583	2583	2583	2583
		2584	2584	2584	2584	2584
		2585	2585	2585	2585	2585
		2586	2586	2586	2586	2586
		2587	2587	2587	2587	2587
		2588	2588	2588	2588	2588
		2589	2589	2589	2589	2589
		2590	2590	2590	2590	2590
		2591	2591	2591	2591	2591
		2592	2592	2592	2592	2592
		2593	2593	2593	2593	2593
		2594	2594	2594	2594	2594
		2595	2595	2595	2595	2595
		2596	2596	2596	2596	2596
		2597	2597	2597	2597	2597
		2598	2598	2598	2598	2598
		2599	2599	2599	2599	2599
		2600	2600	2600	2600	2600
		2601	2601	2601	2601	2601
		2602	2602	2602	2602	2602
		2603	2603	2603	2603	2603
		2604	2604	2604	2604	2604
		2605	2605	2605	2605	2605
		2606	2606	2606	2606	2606
		2607	2607	2607	2607	2607
		2608	2608	2608	2608	2608
		2609	2609	2609	2609	2609
		2610	2610	2610	2610	2610
		2611	2611	2611	2611	2611
		2612	2612	2612	2612	2612
		2613	2613	2613	2613	2613
		2614	2614	2614	2614	2614
		2615	2615	2615	2615	2615
		2616	2616	2616	2616	2616
		2617	2617	2617	2617	2617
		2618	2618	2618	2618	2618
		2619	2619	2619	2619	2619
		2620	2620	2620	2620	2620
		2621	2621	2621	2621	2621
		2622	2622	2622	2622	2622
		2623	2623	2623	2623	2623
		2624	2624	2624	2624	2624
		2625	2625	2625	2625	2625
		2626	2626	2626	2626	2626
		2627	2627	2627	2627	2627
		2628	2628	2628	2628	2628
		2629	2629	2629	2629	2629
		2630	2630	2630	2630	2630
		2631	2631	2631	2631	2631
		2632	2632	2632	2632	2632
		2633	2633	2633	2633	2633
		2634	2634	2634	2634	2634
		2635	2635	2635	2635	2635
		2636	2636	2636	2636	2636
		2637	2637	2637	2637	2637
		2638	2638	2638	2638	2638
		2639	2639	2639	2639	2639
		2640	2640	2640	2640	2640
		2641	2641	2641	2641	2641
		2642	2642	2642	2642	2642
		2643	2643	2643	2643	2643
		2644	2644	2644	2644	2644
		2645	2645	2645	2645	2645
		2646	2646	2646	2646	2646
		2647	2647	2647	2647	2647
		2648	2648	2648	2648	2648
		2649	2649	2649	2649	2649
		2650	2650	2650	2650	2650
		2651	2651	2651	2651	2651
		2652	2652	2652	2652	2652
		2653	2653	2653	2653	2653
		2654	2654	2654	2654	2654
		2655	2655	2655	2655	2655
		2656	2656	2656	2656	2656
		2657	2657	2657	2657	2657
		2658	2658	2658	2658	2658
		2659	2659	2659	2659	2659
		2660	2660	2660	2660	2660
		2661	2661	2661	2661	2661
		2662	2662	2662	2662	2662
		2663	2663	2663	2663	2663
		2664	2664	2664	2664	2664
		2665	2665	2665	2665	2665
		2666	2666	2666	2666	2666
		2667	2667	2667	2667	2667
		2668	2668	2668	2668	2668
		2669	2669	2669	2669	2669
		2670	2670	2670	2670	2670
		2671	2671	2671	2671	2671
		2672	2672	2672	2672	2672
		2673	2673	2673	2673	2673
		2674	2674	2674	2674	2674
		2675	2675	2675	2675	2675
		2676	2676	2676	2676	2676
		2677	2677	2677	2677	2677
		2678	2678	2678	2678	2678
		2679	2679	2679	2679	2679
		2680	2680	2680	2680	2680
		2681	2681	2681	2681	2681
		2682	2682	2682	2682	2682
		2683	2683	2683	2683	2683
		2684	2684	2684	2684	2684
		2685	2685	2685	2685	2685
		2686	2686	2686	2686	2686
		2687	2687	2687	2687	2687
		2688	2688	2688	2688	2688
		2689	2689	2689	2689	2689
		2690	2690	2690	2690	2690
		2691	2691	2691	2691	2691
		2692	2692	2692	2692	2692
		2693	2693	2693	2693	2693
		2694	2694	2694	2694	2694
		2695	2695	2695	2695	2695
		2696	2696	2696	2696	2696
		2697	2697	2697	2697	2697
		2698	2698	2698	2698	2698
		2699	2699	2699	2699	2699
		2700	2700	2700	2700	2700
		2701	2701	2701	2701	2701
		2702	2702	2702	2702	2702
		2703	2703	2703	2703	2703
		2704	2704	2704	2704	2704
		2705	2705	2705	2705	2705
		2706	2706	2706	2706	2706
		2707	2707	2707	2707	2707
		2708	2708	2708	2708	2708
		2709	2709	2709	2709	2709
		2710	2710	2710	2710	2710
		2711	2711	2711	2711	2711
		2712	2712	2712	2712	2712
		2713	2713	2713	2713	2713
		2714	2714	2714	2714	2714
		2715	2715	2715	2715	2715
		2716	2716	2716	2716	2716
		2717	2717	2717	2717	2717
		2718	2718	2718	2718	2718
		2719	2719	2719	2719	2719
		2720	2720	2720	2720	2720
		2721	2721	2721	2721	2721
		2722	2722	2722	2722	2722
		2723	2723	2723	2723	2723
		2724	2724	2724	2724	2724
		2725	2725	2725	2725	2725
		2726	2726	2726	2726	2726
		2727	2727	2727	2727	2727
		2728	2728	2728	2728	2728
		2729	2729	2729	2729	2729
		2730	2730	2730	2730	2730
		2731	2731	2731	2731	2731
		2732	2732	2732	2732	2732
		2733	2733	2733	2733	2733
		2734	2734	2734	2734	2734
		2735	2735	2735	2735	2735
		2736	2736	2736	2736	2736
		2737	2737	2737	2737	2737
		2738	2738	2738	2738	2738
		2739	2739	2739	2739	2739
		2740	2740	2740	2740	2740
		2741	2741	2741	2741	2741
		2742	2742	2742	2742	2742
		2743	2743	2743	2743	2743
		2744	2744	2744	2744	2744
		2745	2745	2745	2745	2745
		2746	2746	2746	2746	2746
		2747	2747	2747	2747	2747
		2748	2748	2748	2748	2748
		2749	2749	2749	2749	2749
		2750	2750	2750	2750	2750
		2751	2751	2751	2751	2751
		2752	2752	2752	2752	2752
		2753	2753	2753	2753	2753
		2754	2754	2754	2754	2754
		2755	2755	2755	2755	2755
		2756	2756	2756	2756	2756
		2757	2757	2757	2757	2757
		2758	2758	2758	2758	2758
		2759	2759	2759	2759	2759
		2760	2760	2760	2760	2760
		2761	2761	2761	2761	2761
		2762	2762	2762	2762	2762
		2763	2763	2763	2763	2763
		2764	2764	2764	2764	2764
		2765	2765	2765	2765	2765
		2766	2766	2766	2766	2766
		2767	2767	2767	2767	2767
		2768	2768	2768	2768	2768
		2769	2769	2769	2769	2769
		2770	2770	2770	2770	2770
		2771	2771	2771	2771	2771
		2772	2772	2772	2772	2772
		2773	2773	2773	2773	2773
		2774	2774	2774	2774	2774
		2775	2775	2775	2775	2775
		2776	2776	2776	2776	2776
		2777	2777	2777	2777	2777
		2778	2778	2778	2778	2778
		2779	2779	2779	2779	2779
		2780	2780	2780	2780	2780
		2781	2781	2781	2781	2781
		2782	2782	2782	2782	2782
		2783	2783	2783	2783	2783
		2784	2784	2784	2784	2784
		2785	2785	2785	2785	2785
		2786	2786	2786	2786	2786
		2787	2787	2787	2787	2787
		2788	2788	2788	2788	2788
		2789	2789	2789	2789	2789
		2790	2790	2790	2790	2790
		2791	2791	2791	2791	2791
		2792	2792	2792	2792	2792
		2793	2793	2793	2793	2793
		2794	2794	2794	2794	2794
		2795	2795	2795	2795	2795
		2796	2796	2796	2796	2796
		2797	2797	2797	2797	2797
		2798	2798	2798	2798	2798
		2799	2799	2799	2799	2799
		2800	2800	2800	2800	2800
		2801	2801	2801	2801	2801
		2802	2802	2802	2802	2802
		2803	2803	2803	2803	2803
		2804	2804	2804	2804	2804
		2805	2805	2805	2805	2805
		2806	2806	2806	2806	2806
		2807	2807	2807	2807	2807
		2808	2808	2808	2808	2808
		2809	2809	2809	2809	2809
		2810	2810	2810	2810	2810
		2811	2811	2811	2811	2811
		2812	2812	2812	2812	2812
		2813	2813	2813	2813	2813
		2814	2814	2814	2814	2814
		2815	2815	2815	2815	2815
		2816	2816	2816	2816	2816
		2817	2817	2817	2817	2817
		2818	2818	2818	2818	2818
		2819	2819	2819	2819	2819
		2820	2820	2820	2820	2820
		2821	2821	2821	2821	2821
		2822	2822	2822	2822	2822
		2823	2823	2823	2823	2823
		2824	2824	2824	2824	2824
		2825	2825	2825	2825	2825
		2826	2826	2826	2826	2826
		2827	2827	2827	2827	2827
		2828	2828	2828	2828	2828
		2829	2829	2829	2829	2829
		2830	2830	2830	2830	2830
		2831	2831	2831	2831	2831
		2832	2832	2832	2832	2832
		2833	2833	2833	2833	2833
		2834	2834	2834	2834	2834
		2835	2835	2835	2835	2835
		2836	2836	2836	2836	2836
		2837	2837	2837	2837	2837
		2838	2838	2838	2838	2838
		2839	2839	2839	2839	2839
		2840	2840	2840	2840	2840
		2841	2841	2841	2841	2841
		2842	2842	2842	2842	2842
		2843	2843	2843	2843	2843
		2844	2844	2844	2844	2844
		2845	2845	2845	2845	2845
		2846	2846	2846	2846	2846
		2847	2847	2847	2847	2847
		2848	2848	2848	2848	2848
		2849	2849	2849	2849	2849
		2850	2850	2850	2850	2850
		2851	2851	2851	2851	2851
		2852	2852	2852	2852	2852
		2853	2853	2853	2853	2853
		2854	2854	2854	2854	2854
		2855	2855	2855	2855	2855
		2856	2856	2856	2856	2856
		2857	2857	2857	2857	2857
		2858	2858	2858	2858	2858
		2859	2859	2859	2859	2859
		2860	2860	2860	2860	2860
		2861	2861	2861	2861	2861
		2862	2862	2862	2862	2862
		2863	2863	2863	2863	2863
		2864	2864	2864	2864	2864
		2865	2865	2865	2865	2865
		2866	2866	2866	2866	2866
		2867	2867	2867	2867	2867
		2868	2868	2868	2868	2868
		2869	2869	2869	2869	2869
		2870	2870	2870	2870	2870
		2871	2871	2871	2871	2871
		2872	2872	2872	2872	2872
		2873	2873	2873	2873	2873
		2874	2874	2874	2874	2874
		2875	2875	2875	2875	2875
		2876	2876	2876	2876	2876
		2877	2877	2877	2877	2877
		2878	2878	2878	2878	2878
		2879	2879	2879	2879	2879
		2880	2880	2880	2880	2880
		2881	2881	2881	2881	2881
		2882	2882	2882	2882	2882
		2883	2883	2883	2883	2883
		2884	2884	2884	2884	2884
		2885	2885	2885	2885	2885
		2886	2886	2886	2886	2886
		2887	2887	2887	2887	2887
		2888	2888	2888	2888	2888
		2889	2889	2889	2889	2889
		2890	2890	2890	2890	2890
		2891	2891	2891	2891	2891
		2892	2892	2892	2892	2892
		2893	2893	2893	2893	2893
		2894	2894	2894	2894	2894
		2895	2895	2895	2895	2895
		2896	2896	2896	2896	2896
		2897	2897	2897	2897	2897
		2898	2898	2898	2898	2898
		2899	2899	2899	2899	2899
		2900	2900	2900	2900	2900
		2901	2901	2901	2901	2901
		2902	2902	2902	2902	2902
		2903	2903	2903	2903	2903
		2904	2904	2904	2904	2904
		2905	2905	2905	2905	2905
		2906	2906	2906	2906	2906
		2907	2907	2907	2907	2907
		2908	2908	2908	2908	2908
		2909	2909	2909	2909	2909
		2910	2910	2910	2910	2910
		2911	2911	2911	2911	2911
		2912	2912	2912	2912	2912
		2913	2913	2913	2913	2913
		2914	2914	2914	2914	2914
		2915	2915	2915	2915	2915
		2916	2916	2916	2916	2916
		2917	2917	2917	2917	2917
		2918	2918	2918	2918	2918
		2919	2919	2919	2919	2919
		2920	2920	2920	2920	2920
		2921	2921	2921	2921	2921
		2922	2922	2922	2922	2922
		2923	2923	2923	2923	2923
		2924	2924	2924	2924	2924
		2925	2925	2925	2925	2925
		2926	2926	2926	2926	2926
		2927	2927	2927	2927	2927
		2928	2928	2928	2928	2928
		2929	2929	2929	2929	2929
		2930	2930	2930	2930	2930
		2931	2931	2931	2931	2931
		2932	2932	2932	2932	2932
		2933	2933	2933	2933	2933
		2934	2934	2934	2934	2934
		2935	2935	2935	2935	2935
		2936	2936	2936	2936	2936
		2937	2937	2937	2937	2937
		2938	2938	2938	2938	2938
		2939	2939	2939	2939	2939
		2940	2940	2940	2940	2940
		2941	2941	2941	2941	2941
		2942	2942	2942	2942	2942
		2943	2943	2943	2943	2943
		2944	2944	2944	2944	2944
		2945	2945	2945	2945	2945
		2946	2946	2946	2946	2946
		2947	2947	2947	2947	2947
		2948	2948	2948	2948	2948
		2949	2949	2949	2949	2949
		2950	2950	2950	2950	2950
		2951	2951	2951	2951	2951
		2952	2952	2952	2952	2952
		2953	2953	2953	2953	2953
		2954	2954	2954	2954	2954
		2955	2955	2955	2955	2955
		2956	2956	2956	2956	2956
		2957	2957	2957	2957	2957
		2958	2958	2958	2958	2958
		2959	2959	2959	2959	2959
		2960	2960	2960	2960	2960
		2961	2961	2961	2961	2961
		2962	2962	2962	2962	2962
		2963	2963	2963	2963	2963
		2964	2964	2964	2964	2964
		2965	2965	2965	2965	2965
		2966	2966	2966	2966	2966
		2967	2967	2967	2967	2967
		2968	2968	2968	2968	2968
		2969	2969	2969	2969	2969
		2970	2970	2970	2970	2970
		2971	2971	2971	2971	2971
		2972	2972	2972	2972	2972
		2973	2973	2973	2973	2973
		2974	2974	2974	2974	2974
		2975	2975	2975	2975	2975
		2976	2976	2976	2976	2976
		2977	2977	2977	2977	2977
		2978	2978	2978	2978	2978
		2979	2979	2979	2979	2979
		2980	2980	2980	2980	2980
		2981	2981	2981	2981	2981
		2982	2982	2982	2982	2982
		2983	2983	2983	2983	2983
		2984	2984	2984	2984	2984
		2985	2985	2985	2985	2985
		2986	2986	2986	2986	2986
		2987	2987	2987	2987	2987
		2988	2988	2988	2988	2988
		2989	2989	2989	2989	2989
		2990	2990	2990	2990	2990
		2991	2991	2991	2991	2991
		2992	2992	2992	2992	2992
		2993	2993	2993	2993	2993
		2994	2994	2994	2994	2994
		2995	2995	2995	2995	2995
		2996	2996	2996	2996	2996
		2997	2997	2997	2997	2997
[truncated: 4,101 more rows]
