# Supplementary material for: Study of medium and long-term free flow capacity and queue discharge rates on roads
Source: PLoS One. 2024 Feb 28;19(2):e0290161. doi: 10.1371/journal.pone.0290161 (PMC10901346; doi:10.1371/journal.pone.0290161)
Supplement: S3 Data — (XLSX) [file pone.0290161.s003.xlsx]

## Sheet: Sheet1
		2011	2012	2013	2014	2015	2016	2017	2018	2019	2020
		5517	5790	5900	5977	5913	5899	5870	5812	5790	5710
